# Supplementary material for: Kiwifruit-Agaricus blazei intercropping effectively improved yield productivity, nutrient uptake, and rhizospheric bacterial community
Source: Sci Rep. 2024 Jul 17;14:16546. doi: 10.1038/s41598-024-66030-z (PMC11255323; doi:10.1038/s41598-024-66030-z)
Supplement: Supplementary file 8 — Supplementary Table S1. [file 41598_2024_66030_MOESM8_ESM.xls]

sample-id	Raw_reads	filtered	percentage of input passed filter	denoised	merged	percentage of input merged	non_chimeric	percentage of input non-chimeric	ASV_counts	Total_ASVs
Control1_1	78626	60731	77.24	57149	42577	54.15	41183	52.38	1336	10599
Control1_2	78571	56443	71.84	53324	39794	50.65	38165	48.57	1250	10599
Control1_3	79425	58648	73.84	55860	43949	55.33	42532	53.55	1416	10599
Control1_4	81281	44494	54.74	40990	25062	30.83	23869	29.37	673	10599
Control1_5	80190	61570	76.78	58272	44445	55.42	43147	53.81	1397	10599
Control1_6	78474	58262	74.24	55318	42562	54.24	41056	52.32	1244	10599
Control2_1	78022	43456	55.7	39896	25997	33.32	24582	31.51	648	10599
Control2_2	79973	57864	72.35	54291	39455	49.34	37718	47.16	1163	10599
Control2_3	80859	60571	74.91	56567	40129	49.63	38535	47.66	1235	10599
Control2_4	78128	54479	69.73	50874	35715	45.71	34178	43.75	1106	10599
Control2_5	79194	60715	76.67	57161	43264	54.63	41007	51.78	1520	10599
Control2_6	78420	52357	66.76	48849	34066	43.44	32018	40.83	1047	10599
Treat1_1	78747	64537	81.95	61941	52239	66.34	50330	63.91	1757	10599
Treat1_2	78185	63359	81.04	60515	50122	64.11	48387	61.89	1668	10599
Treat1_3	80734	49766	61.64	46466	32560	40.33	31108	38.53	920	10599
Treat1_4	79833	63456	79.49	60206	46983	58.85	45007	56.38	1443	10599
Treat1_5	79144	61153	77.27	58207	44592	56.34	43092	54.45	1274	10599
Treat1_6	78487	57056	72.69	53918	40251	51.28	38765	49.39	1246	10599
Treat2_1	80056	53582	66.93	50232	34344	42.9	32525	40.63	958	10599
Treat2_2	80095	49537	61.85	46274	31128	38.86	29592	36.95	834	10599
Treat2_3	79170	64312	81.23	61321	48910	61.78	46964	59.32	1354	10599
Treat2_4	80082	64018	79.94	61190	49881	62.29	48026	59.97	1439	10599
Treat2_5	81598	48518	59.46	45170	31417	38.5	29848	36.58	855	10599
Treat2_6	79234	60961	76.94	57859	45433	57.34	43605	55.03	1439	10599
