# Supplementary material for: Kiwifruit-Agaricus blazei intercropping effectively improved yield productivity, nutrient uptake, and rhizospheric bacterial community
Source: Sci Rep. 2024 Jul 17;14:16546. doi: 10.1038/s41598-024-66030-z (PMC11255323; doi:10.1038/s41598-024-66030-z)
Supplement: Supplementary file 9 — Supplementary Table S2. [file 41598_2024_66030_MOESM9_ESM.xls]

## Sheet: C1_RDA.envfit
Soil properties	RDA1	RDA2	r2	p value
SOC	0.605741	0.795662	0.775477	0.0049975	**
TN	0.536275	0.844043	0.750184	0.0049975	**
ALN	0.931952	0.362582	0.412734	0.123938
AK	0.532914	-0.84617	0.435981	0.0554723
AP	0.994421	-0.105481	0.492762	0.0514743
MBC	0.534801	0.844978	0.92132	0.005997	**
MBN	0.41547	0.909607	0.862849	0.00549725	**
pH	-0.907982	0.419009	0.842666	0.00149925	**
URE	0.961372	-0.275252	0.41723	0.0884558
INV	-0.100402	0.994947	0.943423	0.00049975	***
SP	-0.445562	0.895251	0.954428	0.00049975	***
CAT	-0.248014	0.968756	0.887568	0.00149925	**
NR	0.498832	0.866699	0.920203	0.00649675	**
