# Supplementary material for: Kiwifruit-Agaricus blazei intercropping effectively improved yield productivity, nutrient uptake, and rhizospheric bacterial community
Source: Sci Rep. 2024 Jul 17;14:16546. doi: 10.1038/s41598-024-66030-z (PMC11255323; doi:10.1038/s41598-024-66030-z)
Supplement: Supplementary file 10 — Supplementary Table S3. [file 41598_2024_66030_MOESM10_ESM.xlsx]

## Sheet: Sheet1
Metabolites	log2(FC)	KEGG	RED/BLUE	ID Annotation	Annotation	Compound ID	Super Class	Class	Sub Class	level	kegg	VIP	P-value	adj.P-value
Quinic acid	7.77816	C00296	red	ko00400	Phenylalanine, tyrosine and tryptophan biosynthesis	HMDB0003072	Organic oxygen compounds	Organooxygen compounds	Alcohols and polyols	**	C00296	2.33681	0.00394389	0.0260576
Gluconic acid	4.70533	C00257	red	ko00030	Pentose phosphate pathway	HMDB0000625	Organic oxygen compounds	Organooxygen compounds	Carbohydrates and carbohydrate conjugates	***	C00257	7.79359	0.00791514	0.0360726
Galactonic acid	3.90043	C00880	red	ko00052	Galactose metabolism	HMDB0000565	Organic acids and derivatives	Hydroxy acids and derivatives	Medium-chain hydroxy acids and derivatives	**	C00880	3.85635	0.0072519	0.0346591
2-Keto-3-deoxy-D-gluconic acid	3.86555	C01216	red	ko00052	Galactose metabolism	LMFA01050486	Organic acids and derivatives	Keto acids and derivatives	Medium-chain keto acids and derivatives	**	C01216	1.52785	0.0120887	0.0434522
Stearidonic acid	3.67511	C16300	red	ko00592	alpha-Linolenic acid metabolism	HMDB0006547	Lipids and lipid-like molecules	Fatty Acyls	Lineolic acids and derivatives	**	C16300	1.53397	0.00896252	0.0381148
D-Glucuronic acid	3.45717	C00191	red	ko00053|ko00520|ko00040|ko00562	Ascorbate and aldarate metabolism|Amino sugar and nucleotide sugar metabolism|Pentose and glucuronate interconversions|Inositol phosphate metabolism	HMDB0000127	Organic oxygen compounds	Organooxygen compounds	Carbohydrates and carbohydrate conjugates	**	C00191	2.18639	0.00646256	0.032772
Gluconolactone	3.26582	C00198	red	ko00030	Pentose phosphate pathway	HMDB0000150	Organic oxygen compounds	Organooxygen compounds	Carbohydrates and carbohydrate conjugates	**	C00198	1.01308	0.00135005	0.0168953
L-Lyxonic acid	3.19696	C05412	red	ko00053|ko00040	Ascorbate and aldarate metabolism|Pentose and glucuronate interconversions	HMDB0060255	Organic oxygen compounds	Organooxygen compounds	Carbohydrates and carbohydrate conjugates	**	C05412	1.21327	0.0130803	0.0451765
9,10,13-TriHOME	3.12369	C14835	red	ko00591	Linoleic acid metabolism	HMDB0004710	Lipids and lipid-like molecules	Fatty Acyls	Fatty acids and conjugates	***	C14835	7.31704	0.0410508	0.0827625
2-Oxoarginine	2.38081	C03771	red	ko00470|ko00330	D-Amino acid metabolism|Arginine and proline metabolism	7030	Organic acids and derivatives	Keto acids and derivatives	Short-chain keto acids and derivatives	**	C03771	2.07585	0.00478705	0.0283355
2'-Deoxyuridine	2.16578	C00526	red	ko02010|ko00240	ABC transporters|Pyrimidine metabolism	91	Nucleosides, nucleotides, and analogues	Pyrimidine nucleosides	Pyrimidine 2'-deoxyribonucleosides	**	C00526	1.36281	0.0337009	0.0726776
13S-HODE	2.10385	C14762	red	ko00591|ko03320	Linoleic acid metabolism|PPAR signaling pathway	LMFA02000228	Lipids and lipid-like molecules	Fatty Acyls	Lineolic acids and derivatives	**	C14762	3.54148	0.0167312	0.0505963
Choline	2.09185	C00114	red	ko02010|ko00260|ko05231|ko00564|ko04725|ko04976	ABC transporters|Glycine, serine and threonine metabolism|Choline metabolism in cancer|Glycerophospholipid metabolism|Cholinergic synapse|Bile secretion	56	Organic nitrogen compounds	Organonitrogen compounds	Quaternary ammonium salts	**	C00114	4.27011	0.00246648	0.0209477
L-Methionine S-oxide	1.99712	C02989	red	ko00270	Cysteine and methionine metabolism	63430	Organic acids and derivatives	Carboxylic acids and derivatives	Amino acids, peptides, and analogues	**	C02989	1.63006	0.0135867	0.0460454
Prostaglandin E2	1.9187	C00584	red	ko04080|ko04750|ko04024|ko00590|ko04923|ko04924|ko05165|ko05323|ko05140|ko05163|ko04726|ko05143|ko04625|ko04921|ko05146|ko04976|ko05200	Neuroactive ligand-receptor interaction|Inflammatory mediator regulation of TRP channels|cAMP signaling pathway|Arachidonic acid metabolism|Regulation of lipolysis in adipocytes|Renin secretion|Human papillomavirus infection|Rheumatoid arthritis|Leishmaniasis|Human cytomegalovirus infection|Serotonergic synapse|African trypanosomiasis|C-type lectin receptor signaling pathway|Oxytocin signaling pa…	HMDB0001220	Lipids and lipid-like molecules	Fatty Acyls	Eicosanoids	***	C00584	1.88434	0.0104516	0.040809
9-OxoODE	1.86812	C14766	red	ko00591	Linoleic acid metabolism	35860	Lipids and lipid-like molecules	Fatty Acyls	Lineolic acids and derivatives	**	C14766	2.67728	0.010837	0.0415585
L-Aspartic Acid	1.8556	C00049	red	ko02010|ko00340|ko04080|ko04974|ko00260|ko00250|ko05230|ko00970|ko00220|ko00270|ko00470|ko00770|ko00410|ko02030|ko00460|ko00760|ko02020|ko00997|ko00710|ko00300|ko00261	ABC transporters|Histidine metabolism|Neuroactive ligand-receptor interaction|Protein digestion and absorption|Glycine, serine and threonine metabolism|Alanine, aspartate and glutamate metabolism|Central carbon metabolism in cancer|Aminoacyl-tRNA biosynthesis|Arginine biosynthesis|Cysteine and methionine metabolism|D-Amino acid metabolism|Pantothenate and CoA biosynthesis|beta-Alanine metabolism|…	15	Organic acids and derivatives	Carboxylic acids and derivatives	Amino acids, peptides, and analogues	**	C00049	1.3126	0.0160138	0.0495883
N-Acetyl-D-Glucosamine 6-Phosphate	1.8312	C00357	red	ko02060|ko00520	Phosphotransferase system (PTS)|Amino sugar and nucleotide sugar metabolism	HMDB0001062	Organic oxygen compounds	Organooxygen compounds	Carbohydrates and carbohydrate conjugates	**	C00357	1.25314	0.000294603	0.0098322
Deoxycytidine	1.74439	C00881	red	ko02010|ko00240	ABC transporters|Pyrimidine metabolism	3367	Nucleosides, nucleotides, and analogues	Pyrimidine nucleosides	Pyrimidine 2'-deoxyribonucleosides	**	C00881	1.09275	0.0193676	0.0544905
5-L-Glutamyl-L-alanine	1.63282	C03740	red	ko00480	Glutathione metabolism	58376	Organic acids and derivatives	Carboxylic acids and derivatives	Amino acids, peptides, and analogues	**	C03740	1.0541	0.00444387	0.0273014
Thymidine	1.58611	C00214	red	ko00240	Pyrimidine metabolism	3375	Nucleosides, nucleotides, and analogues	Pyrimidine nucleosides	Pyrimidine 2'-deoxyribonucleosides	**	C00214	1.45322	0.0362307	0.0762412
Ergothioneine	1.55209	C05570	red	ko00340	Histidine metabolism	53	Organic acids and derivatives	Carboxylic acids and derivatives	Amino acids, peptides, and analogues	**	C05570	1.07947	0.00531358	0.0298082
Imidazoleacetic acid riboside	1.48156	C05131	red	ko00340	Histidine metabolism	HMDB0002331	Nucleosides, nucleotides, and analogues	Imidazole ribonucleosides and ribonucleotides	Unclassified	**	C05131	1.81262	0.000845363	0.0142125
Cytosine	1.43584	C00380	red	ko00240	Pyrimidine metabolism	HMDB0000630	Organoheterocyclic compounds	Diazines	Pyrimidines and pyrimidine derivatives	***	C00380	1.5539	0.0291309	0.0666393
Inosine	1.4233	C00294	red	ko02010|ko00230	ABC transporters|Purine metabolism	84	Nucleosides, nucleotides, and analogues	Purine nucleosides	Unclassified	**	C00294	1.09447	0.0123603	0.0439088
Phloionolic acid	1.42165	C19621	red	ko00073	Cutin, suberine and wax biosynthesis	LMFA02000147	Lipids and lipid-like molecules	Fatty Acyls	Fatty acids and conjugates	**	C19621	1.48608	0.0176699	0.0520234
L-Carnitine	1.39532	C00318	red	ko04714|ko04976|ko05415	Thermogenesis|Bile secretion|Diabetic cardiomyopathy	34532	Organic nitrogen compounds	Organonitrogen compounds	Quaternary ammonium salts	**	C00318	4.2236	0.000577008	0.0124182
9S,11R,15S-trihydroxy-2,3-dinor-13E-prostaenoic acid-cyclo[8S,12R]	1.39452	C14795	red	ko00590	Arachidonic acid metabolism	LMFA03010154	Lipids and lipid-like molecules	Fatty Acyls	Eicosanoids	**	C14795	2.23078	0.00579681	0.0311099
Glycerophosphocholine	1.34378	C00670	red	ko05231|ko00564|ko00565	Choline metabolism in cancer|Glycerophospholipid metabolism|Ether lipid metabolism	370	Lipids and lipid-like molecules	Glycerophospholipids	Glycerophosphocholines	**	C00670	2.60759	0.00188173	0.0187529
Cytidine	1.31399	C00475	red	ko02010|ko00240	ABC transporters|Pyrimidine metabolism	HMDB0000089	Nucleosides, nucleotides, and analogues	Pyrimidine nucleosides	Unclassified	***	C00475	1.58327	0.0261506	0.0630471
gamma-Aminobutyric acid	1.2868	C00334	red	ko04080|ko04721|ko04024|ko05033|ko00250|ko04727|ko05032|ko04723|ko00330|ko00410|ko04742|ko04915|ko00650|ko04929|ko00760|ko02024	Neuroactive ligand-receptor interaction|Synaptic vesicle cycle|cAMP signaling pathway|Nicotine addiction|Alanine, aspartate and glutamate metabolism|GABAergic synapse|Morphine addiction|Retrograde endocannabinoid signaling|Arginine and proline metabolism|beta-Alanine metabolism|Taste transduction|Estrogen signaling pathway|Butanoate metabolism|GnRH secretion|Nicotinate and nicotinamide metabolism…	HMDB0000112	Organic acids and derivatives	Carboxylic acids and derivatives	Amino acids, peptides, and analogues	***	C00334	1.07766	0.0143599	0.0471061
Pseudouridine	1.25871	C02067	red	ko00240	Pyrimidine metabolism	HMDB0000767	Nucleosides, nucleotides, and analogues	Nucleoside and nucleotide analogues	Unclassified	**	C02067	1.25434	0.000260239	0.0093609
D-Fructose	1.2386	C02336	red	ko00520	Amino sugar and nucleotide sugar metabolism	HMDB0000660	Organic oxygen compounds	Organooxygen compounds	Carbohydrates and carbohydrate conjugates	**	C02336	3.07227	0.00857548	0.0372374
2-Hydroxycinnamic acid	1.20043	C01772	red	ko00360|ko00940	Phenylalanine metabolism|Phenylpropanoid biosynthesis	HMDB0002641	Phenylpropanoids and polyketides	Cinnamic acids and derivatives	Hydroxycinnamic acids and derivatives	***	C01772	2.30179	0.0170188	0.0511039
Adenosine	1.08319	C00212	red	ko02010|ko04080|ko04270|ko04024|ko05034|ko05032|ko04923|ko04924|ko00230|ko04022|ko04071|ko05012	ABC transporters|Neuroactive ligand-receptor interaction|Vascular smooth muscle contraction|cAMP signaling pathway|Alcoholism|Morphine addiction|Regulation of lipolysis in adipocytes|Renin secretion|Purine metabolism|cGMP-PKG signaling pathway|Sphingolipid signaling pathway|Parkinson disease	86	Nucleosides, nucleotides, and analogues	Purine nucleosides	Unclassified	**	C00212	4.11015	9.84604e-05	0.00624845
2-aminomuconic acid semialdehyde	0.957745	C03824	red	ko00380|ko00627	Tryptophan metabolism|Aminobenzoate degradation	LMFA01060191	Organic acids and derivatives	Carboxylic acids and derivatives	Amino acids, peptides, and analogues	**	C03824	1.05452	0.0296209	0.0673478
L-Glutamate	0.947876	C00025	red	ko02010|ko00340|ko04080|ko04721|ko04974|ko05033|ko00250|ko04727|ko05034|ko05230|ko00970|ko04723|ko00220|ko00470|ko00330|ko04742|ko04068|ko00480|ko05016|ko04720|ko05017|ko04724|ko05030|ko00650|ko04713|ko04730|ko05031|ko02020|ko04072|ko04540|ko05014|ko00997|ko04964|ko00910|ko00430|ko04216|ko00332|ko05022|ko00660|ko00630|ko00524|ko00860	ABC transporters|Histidine metabolism|Neuroactive ligand-receptor interaction|Synaptic vesicle cycle|Protein digestion and absorption|Nicotine addiction|Alanine, aspartate and glutamate metabolism|GABAergic synapse|Alcoholism|Central carbon metabolism in cancer|Aminoacyl-tRNA biosynthesis|Retrograde endocannabinoid signaling|Arginine biosynthesis|D-Amino acid metabolism|Arginine and proline metab…	19	Organic acids and derivatives	Carboxylic acids and derivatives	Amino acids, peptides, and analogues	**	C00025	4.14742	0.00869803	0.0375672
Uridine	0.861215	C00299	red	ko02010|ko00240	ABC transporters|Pyrimidine metabolism	90	Nucleosides, nucleotides, and analogues	Pyrimidine nucleosides	Unclassified	**	C00299	1.84278	0.000112086	0.00659019
5,6-Epoxy-8,11,14-eicosatrienoic acid	0.837092	C14768	red	ko04750|ko04270|ko00590|ko04726|ko04913	Inflammatory mediator regulation of TRP channels|Vascular smooth muscle contraction|Arachidonic acid metabolism|Serotonergic synapse|Ovarian steroidogenesis	HMDB0002190	Lipids and lipid-like molecules	Fatty Acyls	Fatty acids and conjugates	***	C14768	1.12139	0.00765961	0.0355382
DL-Acetylcarnitine	0.773825	C02571	red	ko04931	Insulin resistance	LMFA07070060	Lipids and lipid-like molecules	Fatty Acyls	Fatty esters	**	C02571	1.05086	0.00925864	0.0386709
Adenine	0.729355	C00147	red	ko00230|ko00908	Purine metabolism|Zeatin biosynthesis	HMDB0000034	Organoheterocyclic compounds	Imidazopyrimidines	Purines and purine derivatives	***	C00147	1.15205	0.0362495	0.0762691
L-Valine	0.515477	C00183	red	ko02010|ko04974|ko05230|ko00970|ko00770|ko00460|ko00311|ko00290|ko04978|ko00280|ko00966	ABC transporters|Protein digestion and absorption|Central carbon metabolism in cancer|Aminoacyl-tRNA biosynthesis|Pantothenate and CoA biosynthesis|Cyanoamino acid metabolism|Penicillin and cephalosporin biosynthesis|Valine, leucine and isoleucine biosynthesis|Mineral absorption|Valine, leucine and isoleucine degradation|Glucosinolate biosynthesis	35	Organic acids and derivatives	Carboxylic acids and derivatives	Amino acids, peptides, and analogues	**	C00183	5.08017	0.000470464	0.0115319
L-Histidine trimethylbetaine	0.509085	C05575	red	ko00340	Histidine metabolism	HMDB0029422	Organic acids and derivatives	Carboxylic acids and derivatives	Amino acids, peptides, and analogues	**	C05575	1.15691	0.0321766	0.0706699
Trifolirhizin	-0.323018	C10538	blue	ko00943	Isoflavonoid biosynthesis	HMDB0036630	Phenylpropanoids and polyketides	Isoflavonoids	Furanoisoflavonoids	**	C10538	1.00494	0.031649	0.0700014
Acetylisoniazid	-0.329848	C07585	blue	ko00983	Drug metabolism - other enzymes	HMDB0041821	Organoheterocyclic compounds	Pyridines and derivatives	Pyridinecarboxylic acids and derivatives	**	C07585	1.3251	0.0417164	0.0836204
L-Histidinol	-0.381509	C00860	blue	ko00340	Histidine metabolism	HMDB0003431	Organic nitrogen compounds	Organonitrogen compounds	Amines	**	C00860	12.1246	0.0193453	0.0544585
7-Keto-8-aminopelargonic acid	-0.417463	C01092	blue	ko00780	Biotin metabolism	LMFA01100065	Lipids and lipid-like molecules	Fatty Acyls	Fatty acids and conjugates	**	C01092	2.77609	0.0140248	0.0466063
Histamine	-0.489522	C00388	blue	ko00340|ko04080|ko04721|ko04750|ko04974|ko05310|ko04664|ko04971	Histidine metabolism|Neuroactive ligand-receptor interaction|Synaptic vesicle cycle|Inflammatory mediator regulation of TRP channels|Protein digestion and absorption|Asthma|Fc epsilon RI signaling pathway|Gastric acid secretion	HMDB0000870	Organic nitrogen compounds	Organonitrogen compounds	Amines	**	C00388	1.16318	0.00931278	0.0387444
Phthalic acid	-0.502763	C01606	blue	ko02010|ko00624	ABC transporters|Polycyclic aromatic hydrocarbon degradation	HMDB0002107	Benzenoids	Benzene and substituted derivatives	Benzoic acids and derivatives	**	C01606	2.62087	0.00236976	0.0206038
Phosphohydroxypyruvic acid	-0.509497	C03232	blue	ko00260|ko00270|ko00680	Glycine, serine and threonine metabolism|Cysteine and methionine metabolism|Methane metabolism	HMDB0001024	Organic oxygen compounds	Organooxygen compounds	Carbonyl compounds	**	C03232	10.1273	0.00415277	0.0264363
O-Phosphohomoserine	-0.548163	C01102	blue	ko00260	Glycine, serine and threonine metabolism	HMDB0003484	Organic acids and derivatives	Carboxylic acids and derivatives	Amino acids, peptides, and analogues	**	C01102	1.32139	0.00306144	0.0232801
20-Hydroxyeicosatetraenoic acid	-0.548849	C14748	blue	ko04270|ko00590	Vascular smooth muscle contraction|Arachidonic acid metabolism	HMDB0005998	Lipids and lipid-like molecules	Fatty Acyls	Fatty acids and conjugates	**	C14748	1.04232	0.00111536	0.0156298
(-)-Jasmonic acid	-0.555917	C08491	blue	ko00592|ko04075	alpha-Linolenic acid metabolism|Plant hormone signal transduction	3345	Lipids and lipid-like molecules	Fatty Acyls	Lineolic acids and derivatives	**	C08491	5.00251	0.00132519	0.0167592
N-methyl-L-glutamic Acid	-0.576528	C01046	blue	ko00680	Methane metabolism	HMDB0062660	Organic acids and derivatives	Carboxylic acids and derivatives	Amino acids, peptides, and analogues	**	C01046	2.24315	0.00418327	0.0265382
5Z,7E,9E,14Z,17Z-eicosapentaenoic acid	-0.70996	C12083	blue	ko04750	Inflammatory mediator regulation of TRP channels	35346	Lipids and lipid-like molecules	Fatty Acyls	Fatty Acids and Conjugates	**	C12083	1.0518	0.000178428	0.0078765
Tyrosol	-0.730526	C06044	blue	ko00350	Tyrosine metabolism	HMDB0004284	Benzenoids	Phenols	Tyrosols and derivatives	***	C06044	1.93925	0.000646766	0.0131082
Mannitol	-0.888661	C00392	blue	ko02010|ko02060|ko00051	ABC transporters|Phosphotransferase system (PTS)|Fructose and mannose metabolism	HMDB0000765	Organic oxygen compounds	Organooxygen compounds	Carbohydrates and carbohydrate conjugates	***	C00392	1.0388	0.00625834	0.0323016
Stachyose	-0.949421	C01613	blue	ko00052	Galactose metabolism	HMDB0003553	Organic oxygen compounds	Organooxygen compounds	Carbohydrates and carbohydrate conjugates	**	C01613	2.81075	0.00254643	0.0212978
Indolepyruvate	-0.972017	C00331	blue	ko00380	Tryptophan metabolism	HMDB0060484	Organoheterocyclic compounds	Indoles and derivatives	Indolyl carboxylic acids and derivatives	***	C00331	1.18593	0.00180688	0.0185771
D-Gal alpha 1->6D-Gal alpha 1->6D-Glucose	-1.04223	C05404	blue	ko00052	Galactose metabolism	HMDB0060468	Organic oxygen compounds	Organooxygen compounds	Carbohydrates and carbohydrate conjugates	**	C05404	4.82099	0.000778678	0.0138113
16-Hydroxyhexadecanoic acid	-1.24321	C18218	blue	ko00073	Cutin, suberine and wax biosynthesis	HMDB0006294	Lipids and lipid-like molecules	Fatty Acyls	Fatty acids and conjugates	**	C18218	2.46017	0.000934303	0.014665
4-hydroxysphinganine	-1.29136	C12144	blue	ko00600	Sphingolipid metabolism	HMDB0304183	Lipids and lipid-like molecules	Sphingolipids	Sphingoid bases	**	C12144	4.883	0.00323595	0.0237712
Melibiitol	-1.41171	C05399	blue	ko00052	Galactose metabolism	HMDB0006791	Lipids and lipid-like molecules	Fatty Acyls	Fatty acyl glycosides	**	C05399	2.66782	0.0100489	0.0401402
