# Supplementary material for: Kiwifruit-Agaricus blazei intercropping effectively improved yield productivity, nutrient uptake, and rhizospheric bacterial community
Source: Sci Rep. 2024 Jul 17;14:16546. doi: 10.1038/s41598-024-66030-z (PMC11255323; doi:10.1038/s41598-024-66030-z)
Supplement: Supplementary file 11 — Supplementary Table S4. [file 41598_2024_66030_MOESM11_ESM.xls]

category1	category2	Correlation	p-value	Type	Significance	AdjPvalue
2E,13Z-Octadecadienal	Sphingomonas	0.307692307692308	0.330862674250893	Group		1
2E,13Z-Octadecadienal	MND1	-0.342657342657343	0.276230512588156	Group		0.306922791764618
2E,13Z-Octadecadienal	Flavobacterium	0.678321678321678	0.0188251260525212	Group	*	0.0272827913804655
2E,13Z-Octadecadienal	PLTA13	0.188811188811189	0.557827775088338	Group		0.664080684628974
2E,13Z-Octadecadienal	TRA3-20	-0.146853146853147	0.651073351116621	Group		0.685340369596443
2E,13Z-Octadecadienal	Ellin6067	0.237762237762238	0.457102206809002	Group		0.507891340898891
2E,13Z-Octadecadienal	Nitrospira	-0.426573426573427	0.168899525405203	Group		0.198705324006121
2E,13Z-Octadecadienal	NB1-j	-0.272727272727273	0.391232746026155	Group		0.439587355085567
2E,13Z-Octadecadienal	CCD24	0.692307692307692	0.0158776933220116	Group	*	0.0226824190314451
2E,13Z-Octadecadienal	BIrii41	0.34965034965035	0.26600430932519	Group		0.316671796815702
2E,13Z-Octadecadienal	Acidibacter	0.559440559440559	0.0627487199268389	Group		0.0847955674687012
2E,13Z-Octadecadienal	Dongia	-0.146853146853147	0.651073351116621	Group		0.909315361309472
2E,13Z-Octadecadienal	Subgroup_22	-0.370629370629371	0.23673221413855	Group		0.265991251841067
2E,13Z-Octadecadienal	SC-I-84	-0.258741258741259	0.416938426539878	Group		1
2E,13Z-Octadecadienal	Pseudomonas	-0.0769230769230769	0.817283290706317	Group		0.946313234725881
2E,13Z-Octadecadienal	Altererythrobacter	0.762237762237762	0.00589747599033439	Group	**	0.0105312071255971
2E,13Z-Octadecadienal	Gaiella	-0.587412587412588	0.0488448583092957	Group	*	0.0687955750835151
2E,13Z-Octadecadienal	Subgroup_10	0.412587412587413	0.184480684602262	Group		0.991230036057101
2E,13Z-Octadecadienal	Chryseolinea	0.678321678321678	0.0188251260525212	Group	*	0.0268930372178874
2E,13Z-Octadecadienal	Burkholderia-Caballeronia-Paraburkholderia	-0.00699300699300699	0.991230036057101	Group		0.991230036057101
2E,13Z-Octadecadienal	Ramlibacter	-0.426573426573427	0.168899525405203	Group		0.956945967700329
2E,13Z-Octadecadienal	Pseudolabrys	0.342657342657343	0.276230512588156	Group		0.973693903956088
2E,13Z-Octadecadienal	Novosphingobium	-0.461538461538462	0.133836315738433	Group		0.165230019430164
2E,13Z-Octadecadienal	Lysobacter	-0.384615384615385	0.218387426912988	Group		0.266326130381693
2E,13Z-Octadecadienal	Haliangium	-0.72027972027972	0.0110205186889633	Group	*	0.183675311482722
2E,13Z-Octadecadienal	Arenimonas	0.27972027972028	0.378709233642039	Group		0.467542263755604
2E,13Z-Octadecadienal	Subgroup_5	0.013986013986014	0.973693903956088	Group		0.973693903956088
2E,13Z-Octadecadienal	Ellin6055	-0.237762237762238	0.457102206809002	Group		0.531514193963956
2E,13Z-Octadecadienal	B1-7BS	0.272727272727273	0.391232746026155	Group		0.483003390155747
2E,13Z-Octadecadienal	AKAU4049	-0.440559440559441	0.154215750256718	Group		0.195209810451542
2E,13Z-Octadecadienal	R7C24	0.328671328671329	0.297385077720106	Group		0.349864797317772
2E,13Z-Octadecadienal	MB-A2-108	-0.545454545454546	0.0706789050614176	Group		0.100969864373454
2E,13Z-Octadecadienal	Ohtaekwangia	0.405594405594406	0.192612183946047	Group		0.232062872224153
2E,13Z-Octadecadienal	Latescibacteraceae	0.265734265734266	0.40397665927503	Group		0.726246783855969
2E,13Z-Octadecadienal	Aurantisolimonas	0.321678321678322	0.308312360549134	Group		0.505430099260875
2E,13Z-Octadecadienal	mle1-7	-0.629370629370629	0.0323947497201257	Group	*	0.0456264080565151
2E,13Z-Octadecadienal	Steroidobacter	0.223776223776224	0.484911140402734	Group		0.682973437186951
2E,13Z-Octadecadienal	Terrimonas	0.587412587412588	0.0488448583092957	Group	*	0.0888088332896285
2E,13Z-Octadecadienal	EPR3968-O8a-Bc78	0.524475524475525	0.0838845872329148	Group		0.144628598677439
2E,13Z-Octadecadienal	MBNT15	-0.132867132867133	0.683365534284606	Group		0.887487706863125
2E,13Z-Octadecadienal	OM60(NOR5)_clade	-0.272727272727273	0.391232746026155	Group		0.842569795994735
2E,13Z-Octadecadienal	Nocardioides	-0.0839160839160839	0.800197517952335	Group		1
2E,13Z-Octadecadienal	Flavisolibacter	-0.251748251748252	0.430115288763099	Group		0.472654163475933
2E,13Z-Octadecadienal	bacteriap25	-0.244755244755245	0.443504275627885	Group		0.491507749256991
2E,13Z-Octadecadienal	Bryobacter	0.244755244755245	0.443504275627885	Group		0.482069864812918
2E,13Z-Octadecadienal	IMCC26256	-0.496503496503497	0.104092832873526	Group		0.138790443831368
2E,13Z-Octadecadienal	Subgroup_25	-0.41958041958042	0.176577010697551	Group		0.223515203414622
2E,13Z-Octadecadienal	IS-44	0.370629370629371	0.23673221413855	Group		0.303502838639167
2E,13Z-Octadecadienal	Thauera	-0.314685314685315	0.319471912561452	Group		0.431718800758719
2E,13Z-Octadecadienal	AKYH767	0.524475524475525	0.0838845872329148	Group		0.133150138464944
2E,13Z-Octadecadienal	Muribaculaceae	0.237762237762238	0.457102206809002	Group		0.901554778361389
2E,13Z-Octadecadienal	SWB02	0.272727272727273	0.391232746026155	Group		1
2E,13Z-Octadecadienal	OM27_clade	0.293706293706294	0.354332534211376	Group		0.969667455570486
2E,13Z-Octadecadienal	Phenylobacterium	-0.300699300699301	0.342483375440192	Group		0.600848027088056
2E,13Z-Octadecadienal	Subgroup_7	-0.363636363636364	0.246255228012161	Group		0.378854196941786
2E,13Z-Octadecadienal	Reyranella	0.0699300699300699	0.834447145237479	Group		0.991230036057101
2E,13Z-Octadecadienal	Latescibacterota	-0.440559440559441	0.154215750256718	Group		0.190389815131751
2E,13Z-Octadecadienal	NS9_marine_group	0.188811188811189	0.557827775088338	Group		0.599814811922944
2E,13Z-Octadecadienal	Streptomyces	-0.199650043476429	0.533867048433134	Group		0.991380381721317
2E,13Z-Octadecadienal	Aeromonas	0.167832167832168	0.603727651288199	Group		0.663436979437581
2E,13Z-Octadecadienal	Iamia	-0.111888111888112	0.732775446034506	Group		0.862088760040595
2E,13Z-Octadecadienal	Polycyclovorans	-0.500876424861918	0.0971737747799286	Group		0.119967623185097
2E,13Z-Octadecadienal	Pedomicrobium	0.524475524475525	0.0838845872329148	Group		0.349912511485197
2E,13Z-Octadecadienal	TM7	0.517482517482518	0.0886508785755338	Group		0.109445529105597
2E,13Z-Octadecadienal	Hirschia	0.797202797202797	0.00316125210939329	Group	**	0.0665697230875657
2E,13Z-Octadecadienal	RCP2-54	-0.020979020979021	0.956169154937949	Group		1
2E,13Z-Octadecadienal	Dinghuibacter	0.104895104895105	0.749479042672183	Group		0.780707336116857
2E,13Z-Octadecadienal	BD2-11_terrestrial_group	-0.181818181818182	0.572958221209956	Group		0.603113917063112
2E,13Z-Octadecadienal	Actinoplanes	0.444910295195849	0.147261299968323	Group		0.177423252973883
2E,13Z-Octadecadienal	Ahniella	-0.265734265734266	0.403976659275029	Group		1
2E,13Z-Octadecadienal	Gemmatimonas	-0.622377622377623	0.0348001228553438	Group	*	0.152510333621646
2E,13Z-Octadecadienal	SJA-28	0.671328671328671	0.0204418784224505	Group	*	0.0292026834606436
2E,13Z-Octadecadienal	Puia	-0.314685314685315	0.319471912561452	Group		0.384905918748737
2E,13Z-Octadecadienal	Chitinibacter	0.293706293706294	0.354332534211376	Group		0.393702815790418
2E,13Z-Octadecadienal	A0839	0.370629370629371	0.23673221413855	Group		0.408158989894052
2E,13Z-Octadecadienal	BD1-7_clade	-0.160839160839161	0.619356169033867	Group		0.665974375305233
2E,13Z-Octadecadienal	KF-JG30-B3	-0.573426573426573	0.0554813240816213	Group		0.0739750987754951
2E,13Z-Octadecadienal	Azospira	-0.41958041958042	0.176577010697551	Group		0.778461224560353
2E,13Z-Octadecadienal	Hyphomicrobium	0.629370629370629	0.0323947497201257	Group	*	0.0462782138858939
2E,13Z-Octadecadienal	Devosia	0.573426573426573	0.0554813240816213	Group		0.266896135330615
2E,13Z-Octadecadienal	BSV26	0.160839160839161	0.619356169033867	Group		0.711903642567663
2E,13Z-Octadecadienal	Dechloromonas	-0.531468531468532	0.0793029394097802	Group		0.131069667551429
2E,13Z-Octadecadienal	Lineage_IIa	0.286713286713287	0.366408456111988	Group		0.431068771896457
2E,13Z-Octadecadienal	Lactobacillus	0.251748251748252	0.430115288763099	Group		1
2E,13Z-Octadecadienal	S0134_terrestrial_group	-0.216783216783217	0.499114747625363	Group		0.580365985610887
2E,13Z-Octadecadienal	Aquicella	0.272727272727273	0.391232746026155	Group		1
2E,13Z-Octadecadienal	Pseudenhygromyxa	0.619566904218897	0.0316615146701805	Group	*	0.0427858306353791
2E,13Z-Octadecadienal	Vermiphilaceae	0.601398601398601	0.0428068689875762	Group	*	0.0873609571175025
2E,13Z-Octadecadienal	env.OPS_17	0.0629370629370629	0.851681911253292	Group		0.915787001347626
2E,13Z-Octadecadienal	Ilumatobacter	0.472855366128384	0.120547316089846	Group		0.156554955960839
2E,13Z-Octadecadienal	Allorhizobium-Neorhizobium-Pararhizobium-Rhizobium	-0.055944055944056	0.868980339326347	Group		0.877757918511462
2E,13Z-Octadecadienal	Halomonas	-0.132867132867133	0.683365534284606	Group		0.711839098213131
2E,13Z-Octadecadienal	Paludibaculum	0	1	Group		1
2E,13Z-Octadecadienal	Adhaeribacter	0.188811188811189	0.557827775088338	Group		0.973693903956088
2E,13Z-Octadecadienal	Demequina	0.306098283094744	0.333230171931573	Group		0.370255746590637
2E,13Z-Octadecadienal	Permianibacter	0.413314856772861	0.181716544611978	Group		0.221605542209729
2E,13Z-Octadecadienal	Subgroup_11	-0.461538461538462	0.133836315738433	Group		0.163215019193211
2E,13Z-Octadecadienal	D05-2	0.640860961835639	0.0247358579036251	Group	*	0.033884736854281
2E,13Z-Octadecadienal	Edaphobaculum	0.461538461538462	0.133836315738433	Group		0.171585020177478
2E,13Z-Octadecadienal	Niastella	-0.769230769230769	0.00525292057773479	Group	**	0.0388031954165069
L-Histidinol	Sphingomonas	0.132867132867133	0.683365534284606	Group		1
L-Histidinol	MND1	0.531468531468532	0.0793029394097802	Group		0.0979048634688644
L-Histidinol	Flavobacterium	-0.797202797202797	0.00316125210939329	Group	**	0.00585417057295054
L-Histidinol	PLTA13	0.48951048951049	0.109632452145995	Group		0.419128703672474
L-Histidinol	TRA3-20	0.447552447552448	0.147205377767155	Group		0.185802108743034
L-Histidinol	Ellin6067	-0.461538461538462	0.133836315738433	Group		0.294295017829252
L-Histidinol	Nitrospira	0.776223776223776	0.0046598806161296	Group	**	0.0105906377639309
L-Histidinol	NB1-j	0.629370629370629	0.0323947497201257	Group	*	0.0549063554578402
L-Histidinol	CCD24	-0.902097902097902	0	Group	***	0
L-Histidinol	BIrii41	-0.916083916083916	0	Group	***	0
L-Histidinol	Acidibacter	-0.797202797202797	0.00316125210939329	Group	**	0.00702500468754064
L-Histidinol	Dongia	-0.0839160839160839	0.800197517952335	Group		0.909315361309472
L-Histidinol	Subgroup_22	0.713286713286713	0.0121143948815955	Group	*	0.01863753058707
L-Histidinol	SC-I-84	0.195804195804196	0.54287352062982	Group		1
L-Histidinol	Pseudomonas	-0.433566433566434	0.161446426349823	Group		0.86384224781694
L-Histidinol	Altererythrobacter	-0.762237762237762	0.00589747599033439	Group	**	0.0105312071255971
L-Histidinol	Gaiella	0.839160839160839	0.0011918743865398	Group	**	0.00331076218483278
L-Histidinol	Subgroup_10	-0.258741258741259	0.416938426539878	Group		0.991230036057101
L-Histidinol	Chryseolinea	-0.839160839160839	0.0011918743865398	Group	**	0.00224881959724491
L-Histidinol	Burkholderia-Caballeronia-Paraburkholderia	-0.146853146853147	0.651073351116621	Group		0.991230036057101
L-Histidinol	Ramlibacter	0.027972027972028	0.9386633634935	Group		0.967694189168557
L-Histidinol	Pseudolabrys	0.20979020979021	0.513512513412579	Group		0.973693903956088
L-Histidinol	Novosphingobium	0.86013986013986	0.000597084260510472	Group	***	0.019390802928899
L-Histidinol	Lysobacter	0.895104895104895	5.94154087557109e-06	Group	***	0.000297077043778554
L-Histidinol	Haliangium	0.314685314685315	0.319471912561452	Group		0.414898587742145
L-Histidinol	Arenimonas	-0.440559440559441	0.154215750256718	Group		0.358641279666786
L-Histidinol	Subgroup_5	0.307692307692308	0.330862674250893	Group		0.367625193612103
L-Histidinol	Ellin6055	0.664335664335664	0.0221592071503023	Group	*	0.0418098248118911
L-Histidinol	B1-7BS	-0.874125874125874	0.000308860793053586	Group	***	0.00308860793053586
L-Histidinol	AKAU4049	0.818181818181818	0.00202719852581381	Group	**	0.0222824462482671
L-Histidinol	R7C24	-0.867132867132867	0.000443302209472018	Group	***	0.00425669423764214
L-Histidinol	MB-A2-108	0.678321678321678	0.0188251260525212	Group	*	0.0369120118676886
L-Histidinol	Ohtaekwangia	-0.811188811188811	0.00236893039782362	Group	**	0.00408436275486831
L-Histidinol	Latescibacteraceae	0.251748251748252	0.430115288763099	Group		0.726246783855969
L-Histidinol	Aurantisolimonas	-0.510489510489511	0.0936053800282637	Group		0.502237295614829
L-Histidinol	mle1-7	0.839160839160839	0.0011918743865398	Group	**	0.00253590295008468
L-Histidinol	Steroidobacter	-0.146853146853147	0.651073351116621	Group		0.784425724236893
L-Histidinol	Terrimonas	-0.587412587412588	0.0488448583092957	Group	*	0.0888088332896285
L-Histidinol	EPR3968-O8a-Bc78	-0.762237762237762	0.00589747599033439	Group	**	0.0359084149233708
L-Histidinol	MBNT15	0.34965034965035	0.26600430932519	Group		0.69297543066857
L-Histidinol	OM60(NOR5)_clade	0.377622377622378	0.227443132465378	Group		0.842569795994735
L-Histidinol	Nocardioides	0.020979020979021	0.956169154937949	Group		1
L-Histidinol	Flavisolibacter	0.636363636363636	0.0301142647296562	Group	*	0.0860407563704463
L-Histidinol	bacteriap25	0.636363636363636	0.0301142647296562	Group	*	0.142259805337491
L-Histidinol	Bryobacter	-0.573426573426573	0.0554813240816213	Group		0.150380649066846
L-Histidinol	IMCC26256	0.811188811188811	0.00236893039782362	Group	**	0.00676837256521034
L-Histidinol	Subgroup_25	0.888111888111888	9.16586173281696e-05	Group	***	0.00152764362213616
L-Histidinol	IS-44	-0.881118881118881	0.000192153086037497	Group	***	0.00384306172074994
L-Histidinol	Thauera	0.321678321678322	0.308312360549134	Group		0.422345699382375
L-Histidinol	AKYH767	-0.461538461538462	0.133836315738433	Group		0.196818111380049
L-Histidinol	Muribaculaceae	-0.265734265734266	0.403976659275029	Group		0.901554778361389
L-Histidinol	SWB02	0.055944055944056	0.868980339326347	Group		1
L-Histidinol	OM27_clade	-0.314685314685315	0.319471912561452	Group		0.969667455570486
L-Histidinol	Phenylobacterium	0.524475524475525	0.0838845872329148	Group		0.563735739975829
L-Histidinol	Subgroup_7	0.727272727272727	0.0100009174971863	Group	*	0.144845655323464
L-Histidinol	Reyranella	-0.265734265734266	0.403976659275029	Group		0.991230036057101
L-Histidinol	Latescibacterota	0.706293706293706	0.0132861135216472	Group	*	0.0246039139289763
L-Histidinol	NS9_marine_group	-0.657342657342657	0.0239810831714622	Group	*	0.0647787921149237
L-Histidinol	Streptomyces	0.199650043476429	0.533867048433135	Group		0.991380381721317
L-Histidinol	Aeromonas	-0.608391608391608	0.0400020487886458	Group	*	0.0740778681271218
L-Histidinol	Iamia	0.0769230769230769	0.817283290706317	Group		0.898113506270678
L-Histidinol	Polycyclovorans	0.64798698321297	0.022685763799563	Group	*	0.0328779185500913
L-Histidinol	Pedomicrobium	-0.482517482517483	0.115373605094864	Group		0.349912511485197
L-Histidinol	TM7	-0.902097902097902	0	Group	***	0
L-Histidinol	Hirschia	-0.510489510489511	0.0936053800282637	Group		0.14400827696656
L-Histidinol	RCP2-54	0.111888111888112	0.732775446034506	Group		0.904661044487044
L-Histidinol	Dinghuibacter	-0.713286713286713	0.0121143948815955	Group	*	0.0367102875199864
L-Histidinol	BD2-11_terrestrial_group	0.664335664335664	0.0221592071503023	Group	*	0.0580002047589063
L-Histidinol	Actinoplanes	-0.73321216648276	0.00666123191063095	Group	**	0.0104081748603609
L-Histidinol	Ahniella	0.244755244755245	0.443504275627885	Group		1
L-Histidinol	Gemmatimonas	0.671328671328671	0.0204418784224505	Group	*	0.152510333621646
L-Histidinol	SJA-28	-0.797202797202797	0.00316125210939329	Group	**	0.0128607813134157
L-Histidinol	Puia	0.699300699300699	0.0145393118705073	Group	*	0.0817019644401673
L-Histidinol	Chitinibacter	-0.713286713286713	0.0121143948815955	Group	*	0.0257753082587138
L-Histidinol	A0839	-0.48951048951049	0.109632452145995	Group		0.375332278678229
L-Histidinol	BD1-7_clade	0.237762237762238	0.457102206809002	Group		0.571377758511252
L-Histidinol	KF-JG30-B3	0.804195804195804	0.00274613530473303	Group	**	0.0232969132338375
L-Histidinol	Azospira	0.34965034965035	0.26600430932519	Group		0.778461224560353
L-Histidinol	Hyphomicrobium	-0.874125874125874	0.000308860793053586	Group	***	0.000857946647371072
L-Histidinol	Devosia	-0.314685314685315	0.319471912561452	Group		0.443710989668683
L-Histidinol	BSV26	0.356643356643357	0.256012537309024	Group		0.50618933458768
L-Histidinol	Dechloromonas	0.706293706293706	0.0132861135216472	Group	*	0.0807739548361517
L-Histidinol	Lineage_IIa	-0.545454545454546	0.0706789050614176	Group		0.214332268675082
L-Histidinol	Lactobacillus	-0.055944055944056	0.868980339326347	Group		1
L-Histidinol	S0134_terrestrial_group	0.461538461538462	0.133836315738433	Group		0.226841213115988
L-Histidinol	Aquicella	0.118881118881119	0.716184326595525	Group		1
L-Histidinol	Pseudenhygromyxa	-0.772592464899468	0.00322232531318509	Group	**	0.0115083046899468
L-Histidinol	Vermiphilaceae	-0.762237762237762	0.00589747599033439	Group	**	0.0749408849108194
L-Histidinol	env.OPS_17	-0.41958041958042	0.176577010697551	Group		0.495641796200177
L-Histidinol	Ilumatobacter	-0.767076482830489	0.00359617644538398	Group	**	0.0505226396916549
L-Histidinol	Allorhizobium-Neorhizobium-Pararhizobium-Rhizobium	-0.328671328671329	0.297385077720106	Group		0.453236540069716
L-Histidinol	Halomonas	0.440559440559441	0.154215750256718	Group		0.221159488150442
L-Histidinol	Paludibaculum	-0.482517482517483	0.115373605094864	Group		0.485916803813129
L-Histidinol	Adhaeribacter	-0.307692307692308	0.330862674250893	Group		0.973693903956088
L-Histidinol	Demequina	-0.633552260358889	0.0269747471004604	Group	*	0.0402608165678515
L-Histidinol	Permianibacter	-0.913643367603167	3.26718689327679e-05	Group	***	0.000233370492376914
L-Histidinol	Subgroup_11	0.762237762237762	0.00589747599033439	Group	**	0.0111273131893102
L-Histidinol	D05-2	-0.943685372373358	4.05650520650968e-06	Group	***	0.000135216840216989
L-Histidinol	Edaphobaculum	-0.797202797202797	0.00316125210939329	Group	**	0.014562126925405
L-Histidinol	Niastella	0.811188811188811	0.00236893039782362	Group	**	0.0388031954165069
Porson	Sphingomonas	0.041958041958042	0.90373883620237	Group		1
Porson	MND1	0.713286713286713	0.0121143948815955	Group	*	0.0570501077996267
Porson	Flavobacterium	-0.818181818181818	0.00202719852581382	Group	**	0.00405439705162764
Porson	PLTA13	0.496503496503497	0.104092832873526	Group		0.419128703672474
Porson	TRA3-20	0.517482517482518	0.0886508785755338	Group		0.170482458799103
Porson	Ellin6067	-0.524475524475525	0.0838845872329148	Group		0.294295017829252
Porson	Nitrospira	0.804195804195804	0.00274613530473303	Group	**	0.00807686854333244
Porson	NB1-j	0.853146853146853	0.000771902003950585	Group	***	0.0110271714850084
Porson	CCD24	-0.874125874125874	0.000308860793053586	Group	***	0.000701956347849059
Porson	BIrii41	-0.846153846153846	0.00096954014644495	Group	***	0.00441434957977704
Porson	Acidibacter	-0.874125874125874	0.000308860793053586	Group	***	0.00308860793053586
Porson	Dongia	-0.328671328671329	0.297385077720106	Group		0.909315361309472
Porson	Subgroup_22	0.776223776223776	0.0046598806161296	Group	**	0.0105906377639309
Porson	SC-I-84	-0.027972027972028	0.9386633634935	Group		1
Porson	Pseudomonas	-0.230769230769231	0.470905693526396	Group		0.86384224781694
Porson	Altererythrobacter	-0.804195804195804	0.00274613530473304	Group	**	0.0059698593581153
Porson	Gaiella	0.867132867132867	0.000443302209472017	Group	***	0.00221651104736009
Porson	Subgroup_10	0.00699300699300699	0.991230036057101	Group		0.991230036057101
Porson	Chryseolinea	-0.832167832167832	0.00144087257368034	Group	**	0.00266828254385248
Porson	Burkholderia-Caballeronia-Paraburkholderia	-0.258741258741259	0.416938426539878	Group		0.991230036057101
Porson	Ramlibacter	0.195804195804196	0.54287352062982	Group		0.956945967700329
Porson	Pseudolabrys	0.230769230769231	0.470905693526396	Group		0.973693903956088
Porson	Novosphingobium	0.741258741258741	0.0081706398158992	Group	**	0.0222242611048584
Porson	Lysobacter	0.776223776223776	0.0046598806161296	Group	**	0.0122628437266568
Porson	Haliangium	0.265734265734266	0.40397665927503	Group		0.486718866596422
Porson	Arenimonas	-0.461538461538462	0.133836315738433	Group		0.334590789346082
Porson	Subgroup_5	0.482517482517483	0.115373605094864	Group		0.260286735062226
Porson	Ellin6055	0.895104895104895	5.94154087557109e-06	Group	***	0.000297077043778554
Porson	B1-7BS	-0.825174825174825	0.00171859567294698	Group	**	0.00636516915906289
Porson	AKAU4049	0.818181818181818	0.00202719852581381	Group	**	0.0222824462482671
Porson	R7C24	-0.853146853146853	0.000771902003950588	Group	***	0.00425669423764214
Porson	MB-A2-108	0.853146853146853	0.000771902003950585	Group	***	0.011918743865398
Porson	Ohtaekwangia	-0.944055944055944	0	Group	***	0
Porson	Latescibacteraceae	0.335664335664336	0.286690914249746	Group		0.726246783855969
Porson	Aurantisolimonas	-0.202797202797203	0.528100236783455	Group		0.660125295979319
Porson	mle1-7	0.874125874125874	0.000308860793053586	Group	***	0.00147076568120755
Porson	Steroidobacter	-0.398601398601399	0.200972975530579	Group		0.661946680041619
Porson	Terrimonas	-0.706293706293706	0.0132861135216472	Group	*	0.0811619812312387
Porson	EPR3968-O8a-Bc78	-0.629370629370629	0.0323947497201257	Group	*	0.0647894994402514
Porson	MBNT15	0.321678321678322	0.308312360549134	Group		0.69297543066857
Porson	OM60(NOR5)_clade	0.216783216783217	0.499114747625363	Group		0.842569795994735
Porson	Nocardioides	0.020979020979021	0.956169154937949	Group		1
Porson	Flavisolibacter	0.685314685314685	0.0173050234870596	Group	*	0.0860407563704463
Porson	bacteriap25	0.573426573426573	0.0554813240816213	Group		0.142259805337491
Porson	Bryobacter	-0.461538461538462	0.133836315738433	Group		0.19119473676919
Porson	IMCC26256	0.839160839160839	0.0011918743865398	Group	**	0.00537061147795931
Porson	Subgroup_25	0.769230769230769	0.0052529205777348	Group	**	0.0102998442700682
Porson	IS-44	-0.804195804195804	0.00274613530473304	Group	**	0.00858167282729075
Porson	Thauera	0.622377622377623	0.0348001228553438	Group	*	0.158182376615199
Porson	AKYH767	-0.713286713286713	0.0121143948815955	Group	*	0.0712611463623265
Porson	Muribaculaceae	-0.118881118881119	0.716184326595525	Group		0.918185034096827
Porson	SWB02	-0.0839160839160839	0.800197517952335	Group		1
Porson	OM27_clade	-0.034965034965035	0.921184082791962	Group		0.969667455570486
Porson	Phenylobacterium	0.216783216783217	0.499114747625363	Group		0.702978517782201
Porson	Subgroup_7	0.601398601398601	0.0428068689875762	Group	*	0.144845655323464
Porson	Reyranella	-0.328671328671329	0.297385077720106	Group		0.991230036057101
Porson	Latescibacterota	0.797202797202797	0.00316125210939329	Group	**	0.010537507031311
Porson	NS9_marine_group	-0.664335664335664	0.0221592071503023	Group	*	0.0647787921149237
Porson	Streptomyces	-0.360771131194248	0.24928250596238	Group		0.991380381721317
Porson	Aeromonas	-0.706293706293706	0.0132861135216472	Group	*	0.0740778681271218
Porson	Iamia	0.475524475524476	0.121319356446693	Group		0.755165460900851
Porson	Polycyclovorans	0.746060688780339	0.00532943475257012	Group	**	0.0126011750845095
Porson	Pedomicrobium	-0.475524475524476	0.121319356446693	Group		0.349912511485197
Porson	TM7	-0.755244755244755	0.00659654322080617	Group	**	0.0115728828435196
Porson	Hirschia	-0.552447552447553	0.0666290014487934	Group		0.112930510930158
Porson	RCP2-54	0.41958041958042	0.176577010697551	Group		0.78246549205231
Porson	Dinghuibacter	-0.727272727272727	0.0100009174971863	Group	*	0.0333363916572877
Porson	BD2-11_terrestrial_group	0.755244755244755	0.00659654322080615	Group	**	0.0531444540865888
Porson	Actinoplanes	-0.879142743306998	0.000165221343535313	Group	***	0.00110147562356877
Porson	Ahniella	-0.027972027972028	0.9386633634935	Group		1
Porson	Gemmatimonas	0.454545454545455	0.140413038412287	Group		0.230185308872602
Porson	SJA-28	-0.664335664335664	0.0221592071503023	Group	*	0.0312101509159187
Porson	Puia	0.72027972027972	0.0110205186889633	Group	*	0.0817019644401673
Porson	Chitinibacter	-0.755244755244755	0.00659654322080617	Group	**	0.0247595145936339
Porson	A0839	-0.48951048951049	0.109632452145995	Group		0.375332278678229
Porson	BD1-7_clade	0.293706293706294	0.354332534211376	Group		0.492128519738022
Porson	KF-JG30-B3	0.727272727272727	0.0100009174971863	Group	*	0.0232969132338375
Porson	Azospira	0.132867132867133	0.683365534284606	Group		0.778461224560353
Porson	Hyphomicrobium	-0.888111888111888	9.16586173281696e-05	Group	***	0.000316064197683343
Porson	Devosia	-0.552447552447553	0.0666290014487934	Group		0.266896135330615
Porson	BSV26	0.447552447552448	0.147205377767155	Group		0.50618933458768
Porson	Dechloromonas	0.398601398601399	0.200972975530579	Group		0.242136115097083
Porson	Lineage_IIa	-0.566433566433566	0.0590341482159041	Group		0.214332268675082
Porson	Lactobacillus	0.0979020979020979	0.766288456385056	Group		1
Porson	S0134_terrestrial_group	0.594405594405594	0.0457531000864937	Group	*	0.190646789165715
Porson	Aquicella	0.055944055944056	0.868980339326347	Group		1
Porson	Pseudenhygromyxa	-0.735269157416402	0.00643281273896681	Group	**	0.0126133583116996
Porson	Vermiphilaceae	-0.503496503496504	0.0987515700723274	Group		0.143118217496127
Porson	env.OPS_17	-0.391608391608392	0.209564351836237	Group		0.495641796200177
Porson	Ilumatobacter	-0.640981718529587	0.0247000382613214	Group	*	0.0536957353506987
Porson	Allorhizobium-Neorhizobium-Pararhizobium-Rhizobium	-0.48951048951049	0.109632452145995	Group		0.453236540069716
Porson	Halomonas	0.538461538461539	0.0749022866724823	Group		0.17419136435461
Porson	Paludibaculum	-0.454545454545455	0.140413038412287	Group		0.485916803813129
Porson	Adhaeribacter	0.013986013986014	0.973693903956088	Group		0.973693903956088
Porson	Demequina	-0.676263648697691	0.015752067028417	Group	*	0.0360958140716969
Porson	Permianibacter	-0.848383127060084	0.000486369162343748	Group	***	0.00091767766479953
Porson	Subgroup_11	0.846153846153846	0.00096954014644495	Group	***	0.00510284287602605
Porson	D05-2	-0.760582240420319	0.00407753363322812	Group	**	0.00728131005933593
Porson	Edaphobaculum	-0.818181818181818	0.00202719852581382	Group	**	0.014562126925405
Porson	Niastella	0.468531468531469	0.127472652576309	Group		0.169963536768412
6,10,14-Trimethyl-5,9,13-pentadecatrien-2-one	Sphingomonas	-0.041958041958042	0.903738836202369	Group		1
6,10,14-Trimethyl-5,9,13-pentadecatrien-2-one	MND1	0.251748251748252	0.430115288763099	Group		0.46751661822076
6,10,14-Trimethyl-5,9,13-pentadecatrien-2-one	Flavobacterium	0.188811188811189	0.557827775088338	Group		0.606334538139498
6,10,14-Trimethyl-5,9,13-pentadecatrien-2-one	PLTA13	0.223776223776224	0.484911140402734	Group		0.598655728892265
6,10,14-Trimethyl-5,9,13-pentadecatrien-2-one	TRA3-20	0.41958041958042	0.176577010697551	Group		0.20065569397449
6,10,14-Trimethyl-5,9,13-pentadecatrien-2-one	Ellin6067	-0.0909090909090909	0.783196910294608	Group		0.80741949514908
6,10,14-Trimethyl-5,9,13-pentadecatrien-2-one	Nitrospira	0.153846153846154	0.635139955377586	Group		0.668568374081669
6,10,14-Trimethyl-5,9,13-pentadecatrien-2-one	NB1-j	0.216783216783217	0.499114747625363	Group		0.536682524328347
6,10,14-Trimethyl-5,9,13-pentadecatrien-2-one	CCD24	0.216783216783217	0.499114747625363	Group		0.530973135771663
6,10,14-Trimethyl-5,9,13-pentadecatrien-2-one	BIrii41	-0.111888111888112	0.732775446034506	Group		0.755438604159284
6,10,14-Trimethyl-5,9,13-pentadecatrien-2-one	Acidibacter	0.160839160839161	0.619356169033867	Group		0.638511514467904
6,10,14-Trimethyl-5,9,13-pentadecatrien-2-one	Dongia	-0.195804195804196	0.54287352062982	Group		0.909315361309472
6,10,14-Trimethyl-5,9,13-pentadecatrien-2-one	Subgroup_22	0.27972027972028	0.378709233642039	Group		0.411640471350042
6,10,14-Trimethyl-5,9,13-pentadecatrien-2-one	SC-I-84	-0.580419580419581	0.0520862417500275	Group		1
6,10,14-Trimethyl-5,9,13-pentadecatrien-2-one	Pseudomonas	-0.160839160839161	0.619356169033867	Group		0.86384224781694
6,10,14-Trimethyl-5,9,13-pentadecatrien-2-one	Altererythrobacter	0.300699300699301	0.342483375440193	Group		0.393659052230107
6,10,14-Trimethyl-5,9,13-pentadecatrien-2-one	Gaiella	-0.0699300699300699	0.834447145237479	Group		0.842875904280282
6,10,14-Trimethyl-5,9,13-pentadecatrien-2-one	Subgroup_10	0.517482517482518	0.0886508785755338	Group		0.991230036057101
6,10,14-Trimethyl-5,9,13-pentadecatrien-2-one	Chryseolinea	0.0839160839160839	0.800197517952335	Group		0.808280321163975
6,10,14-Trimethyl-5,9,13-pentadecatrien-2-one	Burkholderia-Caballeronia-Paraburkholderia	-0.055944055944056	0.868980339326347	Group		0.991230036057101
6,10,14-Trimethyl-5,9,13-pentadecatrien-2-one	Ramlibacter	-0.20979020979021	0.513512513412579	Group		0.956945967700329
6,10,14-Trimethyl-5,9,13-pentadecatrien-2-one	Pseudolabrys	0.258741258741259	0.416938426539878	Group		0.973693903956088
6,10,14-Trimethyl-5,9,13-pentadecatrien-2-one	Novosphingobium	-0.013986013986014	0.973693903956088	Group		0.973693903956088
6,10,14-Trimethyl-5,9,13-pentadecatrien-2-one	Lysobacter	0.034965034965035	0.921184082791962	Group		0.949674312156662
6,10,14-Trimethyl-5,9,13-pentadecatrien-2-one	Haliangium	-0.258741258741259	0.416938426539878	Group		0.496355269690331
6,10,14-Trimethyl-5,9,13-pentadecatrien-2-one	Arenimonas	0	1	Group		1
6,10,14-Trimethyl-5,9,13-pentadecatrien-2-one	Subgroup_5	0.517482517482518	0.0886508785755338	Group		0.260286735062226
6,10,14-Trimethyl-5,9,13-pentadecatrien-2-one	Ellin6055	0.0699300699300699	0.834447145237479	Group		0.851476678813754
6,10,14-Trimethyl-5,9,13-pentadecatrien-2-one	B1-7BS	-0.0699300699300699	0.834447145237479	Group		0.878365416039452
6,10,14-Trimethyl-5,9,13-pentadecatrien-2-one	AKAU4049	-0.13986013986014	0.667150535987428	Group		0.709734612752583
6,10,14-Trimethyl-5,9,13-pentadecatrien-2-one	R7C24	-0.118881118881119	0.716184326595525	Group		0.753878238521605
6,10,14-Trimethyl-5,9,13-pentadecatrien-2-one	MB-A2-108	-0.167832167832168	0.603727651288199	Group		0.670808501431332
6,10,14-Trimethyl-5,9,13-pentadecatrien-2-one	Ohtaekwangia	-0.146853146853147	0.651073351116621	Group		0.671209640326413
6,10,14-Trimethyl-5,9,13-pentadecatrien-2-one	Latescibacteraceae	0.356643356643357	0.256012537309024	Group		0.726246783855969
6,10,14-Trimethyl-5,9,13-pentadecatrien-2-one	Aurantisolimonas	0.146853146853147	0.651073351116621	Group		0.715465221007276
6,10,14-Trimethyl-5,9,13-pentadecatrien-2-one	mle1-7	-0.13986013986014	0.667150535987428	Group		0.702263722092029
6,10,14-Trimethyl-5,9,13-pentadecatrien-2-one	Steroidobacter	-0.0629370629370629	0.851681911253293	Group		0.925741207884014
6,10,14-Trimethyl-5,9,13-pentadecatrien-2-one	Terrimonas	0.118881118881119	0.716184326595525	Group		0.73080033326074
6,10,14-Trimethyl-5,9,13-pentadecatrien-2-one	EPR3968-O8a-Bc78	0.258741258741259	0.416938426539878	Group		0.490515795929268
6,10,14-Trimethyl-5,9,13-pentadecatrien-2-one	MBNT15	-0.202797202797203	0.528100236783455	Group		0.764610592436366
6,10,14-Trimethyl-5,9,13-pentadecatrien-2-one	OM60(NOR5)_clade	-0.153846153846154	0.635139955377586	Group		0.842569795994735
6,10,14-Trimethyl-5,9,13-pentadecatrien-2-one	Nocardioides	0.13986013986014	0.667150535987429	Group		1
6,10,14-Trimethyl-5,9,13-pentadecatrien-2-one	Flavisolibacter	0.027972027972028	0.9386633634935	Group		0.9386633634935
6,10,14-Trimethyl-5,9,13-pentadecatrien-2-one	bacteriap25	0.0629370629370629	0.851681911253292	Group		0.860284758841709
6,10,14-Trimethyl-5,9,13-pentadecatrien-2-one	Bryobacter	-0.370629370629371	0.23673221413855	Group		0.281824064450655
6,10,14-Trimethyl-5,9,13-pentadecatrien-2-one	IMCC26256	0.0769230769230769	0.817283290706317	Group		0.833962541537058
6,10,14-Trimethyl-5,9,13-pentadecatrien-2-one	Subgroup_25	-0.041958041958042	0.903738836202369	Group		0.931689521858112
6,10,14-Trimethyl-5,9,13-pentadecatrien-2-one	IS-44	-0.034965034965035	0.921184082791962	Group		0.939983757950982
6,10,14-Trimethyl-5,9,13-pentadecatrien-2-one	Thauera	0.104895104895105	0.749479042672183	Group		0.860998265601187
6,10,14-Trimethyl-5,9,13-pentadecatrien-2-one	AKYH767	0.237762237762238	0.457102206809002	Group		0.550725550372292
6,10,14-Trimethyl-5,9,13-pentadecatrien-2-one	Muribaculaceae	0.0909090909090909	0.783196910294608	Group		0.919767262014178
6,10,14-Trimethyl-5,9,13-pentadecatrien-2-one	SWB02	0.160839160839161	0.619356169033867	Group		1
6,10,14-Trimethyl-5,9,13-pentadecatrien-2-one	OM27_clade	0.216783216783217	0.499114747625363	Group		0.969667455570486
6,10,14-Trimethyl-5,9,13-pentadecatrien-2-one	Phenylobacterium	-0.251748251748252	0.430115288763099	Group		0.661715828866306
6,10,14-Trimethyl-5,9,13-pentadecatrien-2-one	Subgroup_7	-0.300699300699301	0.342483375440192	Group		0.450636020316042
6,10,14-Trimethyl-5,9,13-pentadecatrien-2-one	Reyranella	0.181818181818182	0.572958221209956	Group		0.991230036057101
6,10,14-Trimethyl-5,9,13-pentadecatrien-2-one	Latescibacterota	0.027972027972028	0.9386633634935	Group		0.9386633634935
6,10,14-Trimethyl-5,9,13-pentadecatrien-2-one	NS9_marine_group	-0.342657342657343	0.276230512588156	Group		0.306922791764618
6,10,14-Trimethyl-5,9,13-pentadecatrien-2-one	Streptomyces	-0.136602661325978	0.67205421721782	Group		0.991380381721317
6,10,14-Trimethyl-5,9,13-pentadecatrien-2-one	Aeromonas	-0.160839160839161	0.619356169033867	Group		0.673213227210725
6,10,14-Trimethyl-5,9,13-pentadecatrien-2-one	Iamia	0.146853146853147	0.651073351116621	Group		0.813598214618816
6,10,14-Trimethyl-5,9,13-pentadecatrien-2-one	Polycyclovorans	0.213660572843196	0.50491268758604	Group		0.537141157006426
6,10,14-Trimethyl-5,9,13-pentadecatrien-2-one	Pedomicrobium	0.503496503496504	0.0987515700723274	Group		0.349912511485197
6,10,14-Trimethyl-5,9,13-pentadecatrien-2-one	TM7	0.013986013986014	0.973693903956088	Group		0.991230036057101
6,10,14-Trimethyl-5,9,13-pentadecatrien-2-one	Hirschia	0.300699300699301	0.342483375440193	Group		0.398236483069992
6,10,14-Trimethyl-5,9,13-pentadecatrien-2-one	RCP2-54	0.146853146853147	0.651073351116621	Group		0.868097801488828
6,10,14-Trimethyl-5,9,13-pentadecatrien-2-one	Dinghuibacter	-0.377622377622378	0.227443132465378	Group		0.255554081421773
6,10,14-Trimethyl-5,9,13-pentadecatrien-2-one	BD2-11_terrestrial_group	0.251748251748252	0.430115288763099	Group		0.477905876403443
6,10,14-Trimethyl-5,9,13-pentadecatrien-2-one	Actinoplanes	-0.0462706707003683	0.886455200511483	Group		0.895409293445942
6,10,14-Trimethyl-5,9,13-pentadecatrien-2-one	Ahniella	-0.391608391608392	0.209564351836237	Group		1
6,10,14-Trimethyl-5,9,13-pentadecatrien-2-one	Gemmatimonas	-0.426573426573427	0.168899525405203	Group		0.268094484770164
6,10,14-Trimethyl-5,9,13-pentadecatrien-2-one	SJA-28	0.0909090909090909	0.783196910294608	Group		0.815830114890217
6,10,14-Trimethyl-5,9,13-pentadecatrien-2-one	Puia	-0.160839160839161	0.619356169033867	Group		0.65888954152539
6,10,14-Trimethyl-5,9,13-pentadecatrien-2-one	Chitinibacter	-0.202797202797203	0.528100236783455	Group		0.56180876253559
6,10,14-Trimethyl-5,9,13-pentadecatrien-2-one	A0839	0.00699300699300699	0.991230036057101	Group		0.991230036057101
6,10,14-Trimethyl-5,9,13-pentadecatrien-2-one	BD1-7_clade	0.41958041958042	0.176577010697551	Group		0.47203980590493
6,10,14-Trimethyl-5,9,13-pentadecatrien-2-one	KF-JG30-B3	-0.258741258741259	0.416938426539878	Group		0.463264918377642
6,10,14-Trimethyl-5,9,13-pentadecatrien-2-one	Azospira	-0.195804195804196	0.54287352062982	Group		0.778461224560353
6,10,14-Trimethyl-5,9,13-pentadecatrien-2-one	Hyphomicrobium	0.111888111888112	0.732775446034506	Group		0.747730046973986
6,10,14-Trimethyl-5,9,13-pentadecatrien-2-one	Devosia	0.503496503496504	0.0987515700723274	Group		0.266896135330615
6,10,14-Trimethyl-5,9,13-pentadecatrien-2-one	BSV26	0.34965034965035	0.26600430932519	Group		0.50618933458768
6,10,14-Trimethyl-5,9,13-pentadecatrien-2-one	Dechloromonas	-0.0629370629370629	0.851681911253293	Group		0.86028475884171
6,10,14-Trimethyl-5,9,13-pentadecatrien-2-one	Lineage_IIa	-0.0699300699300699	0.834447145237479	Group		0.860254788904617
6,10,14-Trimethyl-5,9,13-pentadecatrien-2-one	Lactobacillus	0.216783216783217	0.499114747625363	Group		1
6,10,14-Trimethyl-5,9,13-pentadecatrien-2-one	S0134_terrestrial_group	0.20979020979021	0.513512513412579	Group		0.590244268290321
6,10,14-Trimethyl-5,9,13-pentadecatrien-2-one	Aquicella	0.0839160839160839	0.800197517952335	Group		1
6,10,14-Trimethyl-5,9,13-pentadecatrien-2-one	Pseudenhygromyxa	0.0895759379593586	0.781900627203415	Group		0.781900627203415
6,10,14-Trimethyl-5,9,13-pentadecatrien-2-one	Vermiphilaceae	0.286713286713287	0.366408456111988	Group		0.426056344316265
6,10,14-Trimethyl-5,9,13-pentadecatrien-2-one	env.OPS_17	0.020979020979021	0.956169154937949	Group		0.965827429230252
6,10,14-Trimethyl-5,9,13-pentadecatrien-2-one	Ilumatobacter	0.252189528601805	0.42908344267491	Group		0.487594821221489
6,10,14-Trimethyl-5,9,13-pentadecatrien-2-one	Allorhizobium-Neorhizobium-Pararhizobium-Rhizobium	-0.335664335664336	0.286690914249746	Group		0.453236540069716
6,10,14-Trimethyl-5,9,13-pentadecatrien-2-one	Halomonas	0.433566433566434	0.161446426349823	Group		0.221159488150442
6,10,14-Trimethyl-5,9,13-pentadecatrien-2-one	Paludibaculum	-0.027972027972028	0.9386633634935	Group		0.985741396843246
6,10,14-Trimethyl-5,9,13-pentadecatrien-2-one	Adhaeribacter	0.293706293706294	0.354332534211376	Group		0.973693903956088
6,10,14-Trimethyl-5,9,13-pentadecatrien-2-one	Demequina	-0.224234788778708	0.483533181858674	Group		0.514397001977313
6,10,14-Trimethyl-5,9,13-pentadecatrien-2-one	Permianibacter	-0.058009102704963	0.857881799820982	Group		0.884414226619569
6,10,14-Trimethyl-5,9,13-pentadecatrien-2-one	Subgroup_11	0.0699300699300699	0.834447145237479	Group		0.842875904280282
6,10,14-Trimethyl-5,9,13-pentadecatrien-2-one	D05-2	0.15493341934488	0.63066112575018	Group		0.6855012236415
6,10,14-Trimethyl-5,9,13-pentadecatrien-2-one	Edaphobaculum	0.013986013986014	0.973693903956088	Group		0.973693903956088
6,10,14-Trimethyl-5,9,13-pentadecatrien-2-one	Niastella	-0.391608391608392	0.209564351836237	Group		0.265271331438275
Armillarin	Sphingomonas	0.020979020979021	0.956169154937949	Group		1
Armillarin	MND1	0.727272727272727	0.0100009174971863	Group	*	0.0526364078799279
Armillarin	Flavobacterium	-0.741258741258741	0.0081706398158992	Group	**	0.0127666247123425
Armillarin	PLTA13	0.496503496503497	0.104092832873526	Group		0.419128703672474
Armillarin	TRA3-20	0.601398601398601	0.0428068689875762	Group	*	0.125902555845812
Armillarin	Ellin6067	-0.517482517482518	0.0886508785755338	Group		0.294295017829252
Armillarin	Nitrospira	0.748251748251748	0.00735320726192815	Group	**	0.0129003636174178
Armillarin	NB1-j	0.713286713286713	0.0121143948815955	Group	*	0.0302859872039887
Armillarin	CCD24	-0.762237762237762	0.00589747599033439	Group	**	0.00966799342677769
Armillarin	BIrii41	-0.874125874125874	0.000308860793053586	Group	***	0.00308860793053586
Armillarin	Acidibacter	-0.755244755244755	0.00659654322080617	Group	**	0.012934398472169
Armillarin	Dongia	-0.230769230769231	0.470905693526396	Group		0.909315361309472
Armillarin	Subgroup_22	0.776223776223776	0.0046598806161296	Group	**	0.0105906377639309
Armillarin	SC-I-84	-0.174825174825175	0.588259894923335	Group		1
Armillarin	Pseudomonas	-0.405594405594406	0.192612183946047	Group		0.86384224781694
Armillarin	Altererythrobacter	-0.713286713286713	0.0121143948815955	Group	*	0.0195393465832185
Armillarin	Gaiella	0.741258741258741	0.0081706398158992	Group	**	0.0148557087561804
Armillarin	Subgroup_10	0.0769230769230769	0.817283290706317	Group		0.991230036057101
Armillarin	Chryseolinea	-0.846153846153846	0.00096954014644495	Group	***	0.0019390802928899
Armillarin	Burkholderia-Caballeronia-Paraburkholderia	-0.244755244755245	0.443504275627885	Group		0.991230036057101
Armillarin	Ramlibacter	0.146853146853147	0.651073351116621	Group		0.956945967700329
Armillarin	Pseudolabrys	0.237762237762238	0.457102206809002	Group		0.973693903956088
Armillarin	Novosphingobium	0.671328671328671	0.0204418784224505	Group	*	0.0296259107571746
Armillarin	Lysobacter	0.769230769230769	0.0052529205777348	Group	**	0.0134690271223969
Armillarin	Haliangium	0.314685314685315	0.319471912561452	Group		0.414898587742145
Armillarin	Arenimonas	-0.461538461538462	0.133836315738433	Group		0.334590789346082
Armillarin	Subgroup_5	0.545454545454546	0.0706789050614175	Group		0.260286735062226
Armillarin	Ellin6055	0.769230769230769	0.0052529205777348	Group	**	0.0276469504091305
Armillarin	B1-7BS	-0.818181818181818	0.00202719852581382	Group	**	0.0067573284193794
Armillarin	AKAU4049	0.734265734265734	0.00905209711737095	Group	**	0.0226302427934274
Armillarin	R7C24	-0.86013986013986	0.000597084260510472	Group	***	0.00425669423764214
Armillarin	MB-A2-108	0.671328671328671	0.0204418784224505	Group	*	0.0393113046585587
Armillarin	Ohtaekwangia	-0.923076923076923	0	Group	***	0
Armillarin	Latescibacteraceae	0.356643356643357	0.256012537309024	Group		0.726246783855969
Armillarin	Aurantisolimonas	-0.342657342657343	0.276230512588156	Group		0.502237295614829
Armillarin	mle1-7	0.762237762237762	0.00589747599033439	Group	**	0.00982912665055732
Armillarin	Steroidobacter	-0.27972027972028	0.378709233642039	Group		0.661946680041619
Armillarin	Terrimonas	-0.552447552447553	0.0666290014487934	Group		0.100953032498172
Armillarin	EPR3968-O8a-Bc78	-0.496503496503497	0.104092832873526	Group		0.17348805478921
Armillarin	MBNT15	0.174825174825175	0.588259894923335	Group		0.805835472497719
Armillarin	OM60(NOR5)_clade	0.244755244755245	0.443504275627885	Group		0.842569795994735
Armillarin	Nocardioides	0.0699300699300699	0.834447145237479	Group		1
Armillarin	Flavisolibacter	0.79020979020979	0.00361681438239293	Group	**	0.0860407563704463
Armillarin	bacteriap25	0.482517482517483	0.115373605094864	Group		0.189137057532564
Armillarin	Bryobacter	-0.566433566433566	0.0590341482159041	Group		0.150380649066846
Armillarin	IMCC26256	0.825174825174825	0.00171859567294698	Group	**	0.00537061147795931
Armillarin	Subgroup_25	0.727272727272727	0.0100009174971863	Group	*	0.0163949467166989
Armillarin	IS-44	-0.776223776223776	0.0046598806161296	Group	**	0.0129441128225822
Armillarin	Thauera	0.468531468531469	0.127472652576309	Group		0.219780435476395
Armillarin	AKYH767	-0.608391608391608	0.0400020487886458	Group	*	0.0873609571175025
Armillarin	Muribaculaceae	-0.307692307692308	0.330862674250893	Group		0.901554778361389
Armillarin	SWB02	0.0839160839160839	0.800197517952335	Group		1
Armillarin	OM27_clade	-0.0629370629370629	0.851681911253293	Group		0.969667455570486
Armillarin	Phenylobacterium	0.412587412587413	0.184480684602262	Group		0.563735739975829
Armillarin	Subgroup_7	0.503496503496504	0.0987515700723274	Group		0.186323717117599
Armillarin	Reyranella	-0.181818181818182	0.572958221209956	Group		0.991230036057101
Armillarin	Latescibacterota	0.699300699300699	0.0145393118705073	Group	*	0.0255075646851005
Armillarin	NS9_marine_group	-0.734265734265734	0.00905209711737095	Group	**	0.0603473141158063
Armillarin	Streptomyces	-0.199650043476429	0.533867048433134	Group		0.991380381721317
Armillarin	Aeromonas	-0.741258741258741	0.0081706398158992	Group	**	0.0740778681271218
Armillarin	Iamia	0.34965034965035	0.26600430932519	Group		0.755165460900851
Armillarin	Polycyclovorans	0.802102806247406	0.00169653289463572	Group	**	0.0106033305914732
Armillarin	Pedomicrobium	-0.251748251748252	0.430115288763099	Group		0.512042010432261
Armillarin	TM7	-0.748251748251748	0.00735320726192815	Group	**	0.0126779435550485
Armillarin	Hirschia	-0.482517482517483	0.115373605094864	Group		0.158046034376526
Armillarin	RCP2-54	0.328671328671329	0.297385077720106	Group		0.78246549205231
Armillarin	Dinghuibacter	-0.811188811188811	0.00236893039782362	Group	**	0.0333363916572877
Armillarin	BD2-11_terrestrial_group	0.811188811188811	0.00236893039782362	Group	**	0.0531444540865888
Armillarin	Actinoplanes	-0.850668484414464	0.000452626142957008	Group	***	0.00146008433211938
Armillarin	Ahniella	-0.013986013986014	0.973693903956088	Group		1
Armillarin	Gemmatimonas	0.510489510489511	0.0936053800282637	Group		0.180010346208199
Armillarin	SJA-28	-0.713286713286713	0.0121143948815955	Group	*	0.0208868877268888
Armillarin	Puia	0.685314685314685	0.0173050234870596	Group	*	0.0817019644401673
Armillarin	Chitinibacter	-0.818181818181818	0.00202719852581382	Group	**	0.0247595145936339
Armillarin	A0839	-0.524475524475525	0.0838845872329148	Group		0.375332278678229
Armillarin	BD1-7_clade	0.433566433566434	0.161446426349823	Group		0.47203980590493
Armillarin	KF-JG30-B3	0.678321678321678	0.0188251260525212	Group	*	0.0289617323884942
Armillarin	Azospira	0.118881118881119	0.716184326595525	Group		0.778461224560353
Armillarin	Hyphomicrobium	-0.853146853146853	0.000771902003950588	Group	***	0.00179512093941997
Armillarin	Devosia	-0.41958041958042	0.176577010697551	Group		0.304443121892329
Armillarin	BSV26	0.447552447552448	0.147205377767155	Group		0.50618933458768
Armillarin	Dechloromonas	0.475524475524476	0.121319356446693	Group		0.166190899242045
Armillarin	Lineage_IIa	-0.622377622377623	0.0348001228553438	Group	*	0.214332268675082
Armillarin	Lactobacillus	0.027972027972028	0.9386633634935	Group		1
Armillarin	S0134_terrestrial_group	0.671328671328671	0.0204418784224505	Group	*	0.190646789165715
Armillarin	Aquicella	0.013986013986014	0.973693903956088	Group		1
Armillarin	Pseudenhygromyxa	-0.697945849933336	0.011603191095138	Group	*	0.0165759872787686
Armillarin	Vermiphilaceae	-0.552447552447553	0.0666290014487934	Group		0.112930510930158
Armillarin	env.OPS_17	-0.314685314685315	0.319471912561452	Group		0.515277278324923
Armillarin	Ilumatobacter	-0.612960659796053	0.0340673316633562	Group	*	0.0599909245201337
Armillarin	Allorhizobium-Neorhizobium-Pararhizobium-Rhizobium	-0.475524475524476	0.121319356446693	Group		0.453236540069716
Armillarin	Halomonas	0.629370629370629	0.0323947497201257	Group	*	0.14084673791359
Armillarin	Paludibaculum	-0.34965034965035	0.26600430932519	Group		0.485916803813129
Armillarin	Adhaeribacter	-0.055944055944056	0.868980339326347	Group		0.973693903956088
Armillarin	Demequina	-0.775923554821561	0.0030113481535705	Group	**	0.0226025398624559
Armillarin	Permianibacter	-0.833880851383843	0.000748444730074873	Group	***	0.00136080860013614
Armillarin	Subgroup_11	0.79020979020979	0.00361681438239293	Group	**	0.00841119623812309
Armillarin	D05-2	-0.683115530747879	0.0143389984337258	Group	*	0.0201957724418673
Armillarin	Edaphobaculum	-0.72027972027972	0.0110205186889633	Group	*	0.019679497658863
Armillarin	Niastella	0.482517482517483	0.115373605094864	Group		0.155910277155222
1-O-(2R-hydroxy-hexadecyl)-sn-glycerol	Sphingomonas	0.00699300699300699	0.991230036057101	Group		1
1-O-(2R-hydroxy-hexadecyl)-sn-glycerol	MND1	0.608391608391608	0.0400020487886457	Group	*	0.0634953155375329
1-O-(2R-hydroxy-hexadecyl)-sn-glycerol	Flavobacterium	-0.902097902097902	0	Group	***	0
1-O-(2R-hydroxy-hexadecyl)-sn-glycerol	PLTA13	0.328671328671329	0.297385077720106	Group		0.463002771828191
1-O-(2R-hydroxy-hexadecyl)-sn-glycerol	TRA3-20	0.454545454545455	0.140413038412287	Group		0.184753997910904
1-O-(2R-hydroxy-hexadecyl)-sn-glycerol	Ellin6067	-0.440559440559441	0.154215750256718	Group		0.294295017829252
1-O-(2R-hydroxy-hexadecyl)-sn-glycerol	Nitrospira	0.825174825174825	0.00171859567294698	Group	**	0.00660998335748839
1-O-(2R-hydroxy-hexadecyl)-sn-glycerol	NB1-j	0.762237762237762	0.00589747599033439	Group	**	0.0219884774026872
1-O-(2R-hydroxy-hexadecyl)-sn-glycerol	CCD24	-0.951048951048951	0	Group	***	0
1-O-(2R-hydroxy-hexadecyl)-sn-glycerol	BIrii41	-0.846153846153846	0.00096954014644495	Group	***	0.00441434957977704
1-O-(2R-hydroxy-hexadecyl)-sn-glycerol	Acidibacter	-0.867132867132867	0.000443302209472018	Group	***	0.0034100169959386
1-O-(2R-hydroxy-hexadecyl)-sn-glycerol	Dongia	-0.20979020979021	0.513512513412579	Group		0.909315361309472
1-O-(2R-hydroxy-hexadecyl)-sn-glycerol	Subgroup_22	0.797202797202797	0.00316125210939329	Group	**	0.0100467066177581
1-O-(2R-hydroxy-hexadecyl)-sn-glycerol	SC-I-84	0.0699300699300699	0.834447145237479	Group		1
1-O-(2R-hydroxy-hexadecyl)-sn-glycerol	Pseudomonas	-0.335664335664336	0.286690914249746	Group		0.86384224781694
1-O-(2R-hydroxy-hexadecyl)-sn-glycerol	Altererythrobacter	-0.916083916083916	0	Group	***	0
1-O-(2R-hydroxy-hexadecyl)-sn-glycerol	Gaiella	0.895104895104895	5.94154087557109e-06	Group	***	5.94154087557109e-05
1-O-(2R-hydroxy-hexadecyl)-sn-glycerol	Subgroup_10	-0.195804195804196	0.54287352062982	Group		0.991230036057101
1-O-(2R-hydroxy-hexadecyl)-sn-glycerol	Chryseolinea	-0.944055944055944	0	Group	***	0
1-O-(2R-hydroxy-hexadecyl)-sn-glycerol	Burkholderia-Caballeronia-Paraburkholderia	-0.048951048951049	0.88633510886492	Group		0.991230036057101
1-O-(2R-hydroxy-hexadecyl)-sn-glycerol	Ramlibacter	0.153846153846154	0.635139955377586	Group		0.956945967700329
1-O-(2R-hydroxy-hexadecyl)-sn-glycerol	Pseudolabrys	0.048951048951049	0.88633510886492	Group		0.973693903956088
1-O-(2R-hydroxy-hexadecyl)-sn-glycerol	Novosphingobium	0.762237762237762	0.00589747599033439	Group	**	0.0222242611048584
1-O-(2R-hydroxy-hexadecyl)-sn-glycerol	Lysobacter	0.79020979020979	0.00361681438239293	Group	**	0.0122628437266568
1-O-(2R-hydroxy-hexadecyl)-sn-glycerol	Haliangium	0.41958041958042	0.176577010697551	Group		0.321049110359184
1-O-(2R-hydroxy-hexadecyl)-sn-glycerol	Arenimonas	-0.468531468531469	0.127472652576309	Group		0.334590789346082
1-O-(2R-hydroxy-hexadecyl)-sn-glycerol	Subgroup_5	0.41958041958042	0.176577010697551	Group		0.260286735062226
1-O-(2R-hydroxy-hexadecyl)-sn-glycerol	Ellin6055	0.727272727272727	0.0100009174971863	Group	*	0.0322610241844719
1-O-(2R-hydroxy-hexadecyl)-sn-glycerol	B1-7BS	-0.853146853146853	0.000771902003950588	Group	***	0.00482438752469118
1-O-(2R-hydroxy-hexadecyl)-sn-glycerol	AKAU4049	0.741258741258741	0.0081706398158992	Group	**	0.0226302427934274
1-O-(2R-hydroxy-hexadecyl)-sn-glycerol	R7C24	-0.839160839160839	0.0011918743865398	Group	**	0.00425669423764214
1-O-(2R-hydroxy-hexadecyl)-sn-glycerol	MB-A2-108	0.797202797202797	0.00316125210939329	Group	**	0.0160685538487228
1-O-(2R-hydroxy-hexadecyl)-sn-glycerol	Ohtaekwangia	-0.923076923076923	0	Group	***	0
1-O-(2R-hydroxy-hexadecyl)-sn-glycerol	Latescibacteraceae	0.20979020979021	0.513512513412579	Group		0.726246783855969
1-O-(2R-hydroxy-hexadecyl)-sn-glycerol	Aurantisolimonas	-0.454545454545455	0.140413038412287	Group		0.502237295614829
1-O-(2R-hydroxy-hexadecyl)-sn-glycerol	mle1-7	0.888111888111888	9.16586173281696e-05	Group	***	0.000611057448854464
1-O-(2R-hydroxy-hexadecyl)-sn-glycerol	Steroidobacter	-0.328671328671329	0.297385077720106	Group		0.661946680041619
1-O-(2R-hydroxy-hexadecyl)-sn-glycerol	Terrimonas	-0.643356643356643	0.0279545528218171	Group	*	0.0811619812312387
1-O-(2R-hydroxy-hexadecyl)-sn-glycerol	EPR3968-O8a-Bc78	-0.783216783216783	0.00411545002029303	Group	**	0.0359084149233708
1-O-(2R-hydroxy-hexadecyl)-sn-glycerol	MBNT15	0.342657342657343	0.276230512588156	Group		0.69297543066857
1-O-(2R-hydroxy-hexadecyl)-sn-glycerol	OM60(NOR5)_clade	0.188811188811189	0.557827775088338	Group		0.842569795994735
1-O-(2R-hydroxy-hexadecyl)-sn-glycerol	Nocardioides	-0.104895104895105	0.749479042672183	Group		1
1-O-(2R-hydroxy-hexadecyl)-sn-glycerol	Flavisolibacter	0.636363636363636	0.0301142647296562	Group	*	0.0860407563704463
1-O-(2R-hydroxy-hexadecyl)-sn-glycerol	bacteriap25	0.587412587412588	0.0488448583092957	Group	*	0.142259805337491
1-O-(2R-hydroxy-hexadecyl)-sn-glycerol	Bryobacter	-0.517482517482518	0.0886508785755338	Group		0.155527857150059
1-O-(2R-hydroxy-hexadecyl)-sn-glycerol	IMCC26256	0.846153846153846	0.00096954014644495	Group	***	0.00537061147795931
1-O-(2R-hydroxy-hexadecyl)-sn-glycerol	Subgroup_25	0.811188811188811	0.00236893039782362	Group	**	0.00911127076086008
1-O-(2R-hydroxy-hexadecyl)-sn-glycerol	IS-44	-0.825174825174825	0.00171859567294698	Group	**	0.00858167282729075
1-O-(2R-hydroxy-hexadecyl)-sn-glycerol	Thauera	0.580419580419581	0.0520862417500275	Group		0.168020134677508
1-O-(2R-hydroxy-hexadecyl)-sn-glycerol	AKYH767	-0.657342657342657	0.0239810831714622	Group	*	0.0735646126889924
1-O-(2R-hydroxy-hexadecyl)-sn-glycerol	Muribaculaceae	-0.111888111888112	0.732775446034506	Group		0.919767262014178
1-O-(2R-hydroxy-hexadecyl)-sn-glycerol	SWB02	-0.034965034965035	0.921184082791962	Group		1
1-O-(2R-hydroxy-hexadecyl)-sn-glycerol	OM27_clade	-0.118881118881119	0.716184326595525	Group		0.969667455570486
1-O-(2R-hydroxy-hexadecyl)-sn-glycerol	Phenylobacterium	0.384615384615385	0.218387426912988	Group		0.563735739975829
1-O-(2R-hydroxy-hexadecyl)-sn-glycerol	Subgroup_7	0.615384615384615	0.0373345113663698	Group	*	0.144845655323464
1-O-(2R-hydroxy-hexadecyl)-sn-glycerol	Reyranella	-0.174825174825175	0.588259894923335	Group		0.991230036057101
1-O-(2R-hydroxy-hexadecyl)-sn-glycerol	Latescibacterota	0.818181818181818	0.00202719852581381	Group	**	0.0075081426881993
1-O-(2R-hydroxy-hexadecyl)-sn-glycerol	NS9_marine_group	-0.559440559440559	0.0627487199268388	Group		0.0784358999085485
1-O-(2R-hydroxy-hexadecyl)-sn-glycerol	Streptomyces	-0.0210157940501504	0.948311888497252	Group		0.991380381721317
1-O-(2R-hydroxy-hexadecyl)-sn-glycerol	Aeromonas	-0.622377622377623	0.0348001228553438	Group	*	0.0740778681271218
1-O-(2R-hydroxy-hexadecyl)-sn-glycerol	Iamia	0.237762237762238	0.457102206809002	Group		0.755165460900851
1-O-(2R-hydroxy-hexadecyl)-sn-glycerol	Polycyclovorans	0.742558056438647	0.00567052878802927	Group	**	0.0126011750845095
1-O-(2R-hydroxy-hexadecyl)-sn-glycerol	Pedomicrobium	-0.510489510489511	0.0936053800282637	Group		0.349912511485197
1-O-(2R-hydroxy-hexadecyl)-sn-glycerol	TM7	-0.818181818181818	0.00202719852581382	Group	**	0.00779691740697623
1-O-(2R-hydroxy-hexadecyl)-sn-glycerol	Hirschia	-0.636363636363636	0.0301142647296562	Group	*	0.0792480650780426
1-O-(2R-hydroxy-hexadecyl)-sn-glycerol	RCP2-54	0.300699300699301	0.342483375440193	Group		0.78246549205231
1-O-(2R-hydroxy-hexadecyl)-sn-glycerol	Dinghuibacter	-0.65034965034965	0.0259115168459695	Group	*	0.0436789887840892
1-O-(2R-hydroxy-hexadecyl)-sn-glycerol	BD2-11_terrestrial_group	0.601398601398601	0.0428068689875762	Group	*	0.0629512779229062
1-O-(2R-hydroxy-hexadecyl)-sn-glycerol	Actinoplanes	-0.825753507883496	0.000936687975640398	Group	***	0.00228460481863512
1-O-(2R-hydroxy-hexadecyl)-sn-glycerol	Ahniella	0.034965034965035	0.921184082791962	Group		1
1-O-(2R-hydroxy-hexadecyl)-sn-glycerol	Gemmatimonas	0.559440559440559	0.0627487199268389	Group		0.160894153658561
1-O-(2R-hydroxy-hexadecyl)-sn-glycerol	SJA-28	-0.783216783216783	0.00411545002029303	Group	**	0.0128607813134157
1-O-(2R-hydroxy-hexadecyl)-sn-glycerol	Puia	0.622377622377623	0.0348001228553438	Group	*	0.0817019644401673
1-O-(2R-hydroxy-hexadecyl)-sn-glycerol	Chitinibacter	-0.734265734265734	0.00905209711737095	Group	**	0.0250466333840075
1-O-(2R-hydroxy-hexadecyl)-sn-glycerol	A0839	-0.454545454545455	0.140413038412287	Group		0.375332278678229
1-O-(2R-hydroxy-hexadecyl)-sn-glycerol	BD1-7_clade	0.328671328671329	0.297385077720106	Group		0.47203980590493
1-O-(2R-hydroxy-hexadecyl)-sn-glycerol	KF-JG30-B3	0.72027972027972	0.0110205186889633	Group	*	0.0232969132338375
1-O-(2R-hydroxy-hexadecyl)-sn-glycerol	Azospira	0.160839160839161	0.619356169033867	Group		0.778461224560353
1-O-(2R-hydroxy-hexadecyl)-sn-glycerol	Hyphomicrobium	-0.916083916083916	0	Group	***	0
1-O-(2R-hydroxy-hexadecyl)-sn-glycerol	Devosia	-0.48951048951049	0.109632452145995	Group		0.278825657788402
1-O-(2R-hydroxy-hexadecyl)-sn-glycerol	BSV26	0.321678321678322	0.308312360549134	Group		0.50618933458768
1-O-(2R-hydroxy-hexadecyl)-sn-glycerol	Dechloromonas	0.587412587412588	0.0488448583092957	Group	*	0.115586091836711
1-O-(2R-hydroxy-hexadecyl)-sn-glycerol	Lineage_IIa	-0.524475524475525	0.0838845872329148	Group		0.215088685212602
1-O-(2R-hydroxy-hexadecyl)-sn-glycerol	Lactobacillus	0	1	Group		1
1-O-(2R-hydroxy-hexadecyl)-sn-glycerol	S0134_terrestrial_group	0.531468531468532	0.0793029394097802	Group		0.190646789165715
1-O-(2R-hydroxy-hexadecyl)-sn-glycerol	Aquicella	0.0909090909090909	0.783196910294608	Group		1
1-O-(2R-hydroxy-hexadecyl)-sn-glycerol	Pseudenhygromyxa	-0.757663141906241	0.00430913347776136	Group	**	0.0115367975974487
1-O-(2R-hydroxy-hexadecyl)-sn-glycerol	Vermiphilaceae	-0.622377622377623	0.0348001228553438	Group	*	0.0870003071383595
1-O-(2R-hydroxy-hexadecyl)-sn-glycerol	env.OPS_17	-0.370629370629371	0.23673221413855	Group		0.495641796200177
1-O-(2R-hydroxy-hexadecyl)-sn-glycerol	Ilumatobacter	-0.679510674288196	0.0150702293109323	Group	*	0.0505226396916549
1-O-(2R-hydroxy-hexadecyl)-sn-glycerol	Allorhizobium-Neorhizobium-Pararhizobium-Rhizobium	-0.377622377622378	0.227443132465378	Group		0.453236540069716
1-O-(2R-hydroxy-hexadecyl)-sn-glycerol	Halomonas	0.454545454545455	0.140413038412287	Group		0.219395372519198
1-O-(2R-hydroxy-hexadecyl)-sn-glycerol	Paludibaculum	-0.405594405594406	0.192612183946047	Group		0.485916803813129
1-O-(2R-hydroxy-hexadecyl)-sn-glycerol	Adhaeribacter	-0.0839160839160839	0.800197517952335	Group		0.973693903956088
1-O-(2R-hydroxy-hexadecyl)-sn-glycerol	Demequina	-0.619315130912622	0.0317508984583571	Group	*	0.0423345312778095
1-O-(2R-hydroxy-hexadecyl)-sn-glycerol	Permianibacter	-0.899141091926926	6.92442144637222e-05	Group	***	0.000314746429380555
1-O-(2R-hydroxy-hexadecyl)-sn-glycerol	Subgroup_11	0.818181818181818	0.00202719852581381	Group	**	0.00699033974418555
1-O-(2R-hydroxy-hexadecyl)-sn-glycerol	D05-2	-0.887345947157038	0.000117936670329529	Group	***	0.00112683839959387
1-O-(2R-hydroxy-hexadecyl)-sn-glycerol	Edaphobaculum	-0.79020979020979	0.00361681438239293	Group	**	0.014562126925405
1-O-(2R-hydroxy-hexadecyl)-sn-glycerol	Niastella	0.72027972027972	0.0110205186889633	Group	*	0.0440820747558532
1-O-(2-methoxy-hexadecyl)-sn-glycerol	Sphingomonas	0.104895104895105	0.749479042672183	Group		1
1-O-(2-methoxy-hexadecyl)-sn-glycerol	MND1	0.545454545454546	0.0706789050614175	Group		0.0894669684321741
1-O-(2-methoxy-hexadecyl)-sn-glycerol	Flavobacterium	-0.832167832167832	0.00144087257368034	Group	**	0.00327471039472805
1-O-(2-methoxy-hexadecyl)-sn-glycerol	PLTA13	0.426573426573427	0.168899525405203	Group		0.419128703672474
1-O-(2-methoxy-hexadecyl)-sn-glycerol	TRA3-20	0.468531468531469	0.127472652576309	Group		0.179538947290576
1-O-(2-methoxy-hexadecyl)-sn-glycerol	Ellin6067	-0.405594405594406	0.192612183946047	Group		0.310664812816205
1-O-(2-methoxy-hexadecyl)-sn-glycerol	Nitrospira	0.818181818181818	0.00202719852581381	Group	**	0.00723999473504932
1-O-(2-methoxy-hexadecyl)-sn-glycerol	NB1-j	0.685314685314685	0.0173050234870596	Group	*	0.0346100469741192
1-O-(2-methoxy-hexadecyl)-sn-glycerol	CCD24	-0.93006993006993	0	Group	***	0
1-O-(2-methoxy-hexadecyl)-sn-glycerol	BIrii41	-0.888111888111888	9.16586173281696e-05	Group	***	0.00101842908142411
1-O-(2-methoxy-hexadecyl)-sn-glycerol	Acidibacter	-0.846153846153846	0.00096954014644495	Group	***	0.00440700066565886
1-O-(2-methoxy-hexadecyl)-sn-glycerol	Dongia	-0.13986013986014	0.667150535987428	Group		0.909315361309472
1-O-(2-methoxy-hexadecyl)-sn-glycerol	Subgroup_22	0.797202797202797	0.00316125210939329	Group	**	0.0100467066177581
1-O-(2-methoxy-hexadecyl)-sn-glycerol	SC-I-84	0.104895104895105	0.749479042672183	Group		1
1-O-(2-methoxy-hexadecyl)-sn-glycerol	Pseudomonas	-0.377622377622378	0.227443132465378	Group		0.86384224781694
1-O-(2-methoxy-hexadecyl)-sn-glycerol	Altererythrobacter	-0.839160839160839	0.0011918743865398	Group	**	0.00313651154352579
1-O-(2-methoxy-hexadecyl)-sn-glycerol	Gaiella	0.86013986013986	0.000597084260510472	Group	***	0.00238833704204189
1-O-(2-methoxy-hexadecyl)-sn-glycerol	Subgroup_10	-0.195804195804196	0.54287352062982	Group		0.991230036057101
1-O-(2-methoxy-hexadecyl)-sn-glycerol	Chryseolinea	-0.888111888111888	9.16586173281696e-05	Group	***	0.000254607270356027
1-O-(2-methoxy-hexadecyl)-sn-glycerol	Burkholderia-Caballeronia-Paraburkholderia	-0.013986013986014	0.973693903956088	Group		0.991230036057101
1-O-(2-methoxy-hexadecyl)-sn-glycerol	Ramlibacter	0.027972027972028	0.9386633634935	Group		0.967694189168557
1-O-(2-methoxy-hexadecyl)-sn-glycerol	Pseudolabrys	0.0909090909090909	0.783196910294608	Group		0.973693903956088
1-O-(2-methoxy-hexadecyl)-sn-glycerol	Novosphingobium	0.846153846153846	0.00096954014644495	Group	***	0.019390802928899
1-O-(2-methoxy-hexadecyl)-sn-glycerol	Lysobacter	0.895104895104895	5.94154087557109e-06	Group	***	0.000297077043778554
1-O-(2-methoxy-hexadecyl)-sn-glycerol	Haliangium	0.405594405594406	0.192612183946047	Group		0.332089972320771
1-O-(2-methoxy-hexadecyl)-sn-glycerol	Arenimonas	-0.34965034965035	0.26600430932519	Group		0.403036832310894
1-O-(2-methoxy-hexadecyl)-sn-glycerol	Subgroup_5	0.412587412587413	0.184480684602262	Group		0.260286735062226
1-O-(2-methoxy-hexadecyl)-sn-glycerol	Ellin6055	0.706293706293706	0.0132861135216472	Group	*	0.033782326217046
1-O-(2-methoxy-hexadecyl)-sn-glycerol	B1-7BS	-0.825174825174825	0.00171859567294698	Group	**	0.00636516915906289
1-O-(2-methoxy-hexadecyl)-sn-glycerol	AKAU4049	0.748251748251748	0.00735320726192815	Group	**	0.0222824462482671
1-O-(2-methoxy-hexadecyl)-sn-glycerol	R7C24	-0.86013986013986	0.000597084260510472	Group	***	0.00425669423764214
1-O-(2-methoxy-hexadecyl)-sn-glycerol	MB-A2-108	0.748251748251748	0.00735320726192815	Group	**	0.0209503585023056
1-O-(2-methoxy-hexadecyl)-sn-glycerol	Ohtaekwangia	-0.902097902097902	0	Group	***	0
1-O-(2-methoxy-hexadecyl)-sn-glycerol	Latescibacteraceae	0.216783216783217	0.499114747625363	Group		0.726246783855969
1-O-(2-methoxy-hexadecyl)-sn-glycerol	Aurantisolimonas	-0.601398601398601	0.0428068689875762	Group	*	0.502237295614829
1-O-(2-methoxy-hexadecyl)-sn-glycerol	mle1-7	0.853146853146853	0.000771902003950585	Group	***	0.00233909698166845
1-O-(2-methoxy-hexadecyl)-sn-glycerol	Steroidobacter	-0.335664335664336	0.286690914249746	Group		0.661946680041619
1-O-(2-methoxy-hexadecyl)-sn-glycerol	Terrimonas	-0.587412587412588	0.0488448583092957	Group	*	0.0888088332896285
1-O-(2-methoxy-hexadecyl)-sn-glycerol	EPR3968-O8a-Bc78	-0.797202797202797	0.00316125210939329	Group	**	0.0359084149233708
1-O-(2-methoxy-hexadecyl)-sn-glycerol	MBNT15	0.258741258741259	0.416938426539878	Group		0.69297543066857
1-O-(2-methoxy-hexadecyl)-sn-glycerol	OM60(NOR5)_clade	0.377622377622378	0.227443132465378	Group		0.842569795994735
1-O-(2-methoxy-hexadecyl)-sn-glycerol	Nocardioides	0.0839160839160839	0.800197517952335	Group		1
1-O-(2-methoxy-hexadecyl)-sn-glycerol	Flavisolibacter	0.692307692307692	0.0158776933220116	Group	*	0.0860407563704463
1-O-(2-methoxy-hexadecyl)-sn-glycerol	bacteriap25	0.657342657342657	0.0239810831714622	Group	*	0.142259805337491
1-O-(2-methoxy-hexadecyl)-sn-glycerol	Bryobacter	-0.622377622377623	0.0348001228553438	Group	*	0.139200491421375
1-O-(2-methoxy-hexadecyl)-sn-glycerol	IMCC26256	0.783216783216783	0.00411545002029304	Group	**	0.00875627663892136
1-O-(2-methoxy-hexadecyl)-sn-glycerol	Subgroup_25	0.846153846153846	0.00096954014644495	Group	***	0.00745800112649962
1-O-(2-methoxy-hexadecyl)-sn-glycerol	IS-44	-0.839160839160839	0.0011918743865398	Group	**	0.00858167282729075
1-O-(2-methoxy-hexadecyl)-sn-glycerol	Thauera	0.510489510489511	0.0936053800282637	Group		0.199331731174536
1-O-(2-methoxy-hexadecyl)-sn-glycerol	AKYH767	-0.629370629370629	0.0323947497201257	Group	*	0.0753366272561063
1-O-(2-methoxy-hexadecyl)-sn-glycerol	Muribaculaceae	-0.146853146853147	0.651073351116621	Group		0.901554778361389
1-O-(2-methoxy-hexadecyl)-sn-glycerol	SWB02	-0.048951048951049	0.88633510886492	Group		1
1-O-(2-methoxy-hexadecyl)-sn-glycerol	OM27_clade	-0.356643356643357	0.256012537309024	Group		0.969667455570486
1-O-(2-methoxy-hexadecyl)-sn-glycerol	Phenylobacterium	0.503496503496504	0.0987515700723274	Group		0.563735739975829
1-O-(2-methoxy-hexadecyl)-sn-glycerol	Subgroup_7	0.713286713286713	0.0121143948815955	Group	*	0.144845655323464
1-O-(2-methoxy-hexadecyl)-sn-glycerol	Reyranella	-0.167832167832168	0.603727651288199	Group		0.991230036057101
1-O-(2-methoxy-hexadecyl)-sn-glycerol	Latescibacterota	0.79020979020979	0.00361681438239293	Group	**	0.0106376893599792
1-O-(2-methoxy-hexadecyl)-sn-glycerol	NS9_marine_group	-0.615384615384615	0.0373345113663698	Group	*	0.0691379840117959
1-O-(2-methoxy-hexadecyl)-sn-glycerol	Streptomyces	0.164623720059511	0.60915800878752	Group		0.991380381721317
1-O-(2-methoxy-hexadecyl)-sn-glycerol	Aeromonas	-0.573426573426573	0.0554813240816213	Group		0.0828079463904796
1-O-(2-methoxy-hexadecyl)-sn-glycerol	Iamia	0.244755244755245	0.443504275627885	Group		0.755165460900851
1-O-(2-methoxy-hexadecyl)-sn-glycerol	Polycyclovorans	0.70753173302173	0.0100543554551854	Group	*	0.0179542061699739
1-O-(2-methoxy-hexadecyl)-sn-glycerol	Pedomicrobium	-0.475524475524476	0.121319356446693	Group		0.349912511485197
1-O-(2-methoxy-hexadecyl)-sn-glycerol	TM7	-0.909090909090909	0	Group	***	0
1-O-(2-methoxy-hexadecyl)-sn-glycerol	Hirschia	-0.573426573426573	0.0554813240816213	Group		0.100875134693857
1-O-(2-methoxy-hexadecyl)-sn-glycerol	RCP2-54	0.146853146853147	0.651073351116621	Group		0.868097801488828
1-O-(2-methoxy-hexadecyl)-sn-glycerol	Dinghuibacter	-0.657342657342657	0.0239810831714622	Group	*	0.0436019694026585
1-O-(2-methoxy-hexadecyl)-sn-glycerol	BD2-11_terrestrial_group	0.622377622377623	0.0348001228553438	Group	*	0.0580002047589063
1-O-(2-methoxy-hexadecyl)-sn-glycerol	Actinoplanes	-0.83287207260663	0.000770064677307983	Group	***	0.00202648599291575
1-O-(2-methoxy-hexadecyl)-sn-glycerol	Ahniella	0.13986013986014	0.667150535987429	Group		1
1-O-(2-methoxy-hexadecyl)-sn-glycerol	Gemmatimonas	0.594405594405594	0.0457531000864937	Group	*	0.152510333621646
1-O-(2-methoxy-hexadecyl)-sn-glycerol	SJA-28	-0.79020979020979	0.00361681438239293	Group	**	0.0128607813134157
1-O-(2-methoxy-hexadecyl)-sn-glycerol	Puia	0.601398601398601	0.0428068689875762	Group	*	0.0817019644401673
1-O-(2-methoxy-hexadecyl)-sn-glycerol	Chitinibacter	-0.699300699300699	0.0145393118705073	Group	*	0.0290786237410146
1-O-(2-methoxy-hexadecyl)-sn-glycerol	A0839	-0.41958041958042	0.176577010697551	Group		0.375695767441598
1-O-(2-methoxy-hexadecyl)-sn-glycerol	BD1-7_clade	0.34965034965035	0.26600430932519	Group		0.47203980590493
1-O-(2-methoxy-hexadecyl)-sn-glycerol	KF-JG30-B3	0.755244755244755	0.00659654322080615	Group	**	0.0232969132338375
1-O-(2-methoxy-hexadecyl)-sn-glycerol	Azospira	0.251748251748252	0.430115288763099	Group		0.778461224560353
1-O-(2-methoxy-hexadecyl)-sn-glycerol	Hyphomicrobium	-0.881118881118881	0.000192153086037497	Group	***	0.000565156135404403
1-O-(2-methoxy-hexadecyl)-sn-glycerol	Devosia	-0.41958041958042	0.176577010697551	Group		0.304443121892329
1-O-(2-methoxy-hexadecyl)-sn-glycerol	BSV26	0.286713286713287	0.366408456111988	Group		0.508094475358643
1-O-(2-methoxy-hexadecyl)-sn-glycerol	Dechloromonas	0.601398601398601	0.0428068689875762	Group	*	0.115586091836711
1-O-(2-methoxy-hexadecyl)-sn-glycerol	Lineage_IIa	-0.629370629370629	0.0323947497201257	Group	*	0.214332268675082
1-O-(2-methoxy-hexadecyl)-sn-glycerol	Lactobacillus	0.0699300699300699	0.834447145237479	Group		1
1-O-(2-methoxy-hexadecyl)-sn-glycerol	S0134_terrestrial_group	0.447552447552448	0.147205377767155	Group		0.233659329789135
1-O-(2-methoxy-hexadecyl)-sn-glycerol	Aquicella	0.048951048951049	0.88633510886492	Group		1
1-O-(2-methoxy-hexadecyl)-sn-glycerol	Pseudenhygromyxa	-0.727804495919789	0.0072907963726854	Group	**	0.0130192792369382
1-O-(2-methoxy-hexadecyl)-sn-glycerol	Vermiphilaceae	-0.657342657342657	0.0239810831714622	Group	*	0.0749408849108194
1-O-(2-methoxy-hexadecyl)-sn-glycerol	env.OPS_17	-0.426573426573427	0.168899525405203	Group		0.495641796200177
1-O-(2-methoxy-hexadecyl)-sn-glycerol	Ilumatobacter	-0.669002777263121	0.0173585858460833	Group	*	0.0505226396916549
1-O-(2-methoxy-hexadecyl)-sn-glycerol	Allorhizobium-Neorhizobium-Pararhizobium-Rhizobium	-0.195804195804196	0.54287352062982	Group		0.596564308384418
1-O-(2-methoxy-hexadecyl)-sn-glycerol	Halomonas	0.573426573426573	0.0554813240816213	Group		0.163180364945945
1-O-(2-methoxy-hexadecyl)-sn-glycerol	Paludibaculum	-0.461538461538462	0.133836315738433	Group		0.485916803813129
1-O-(2-methoxy-hexadecyl)-sn-glycerol	Adhaeribacter	-0.174825174825175	0.588259894923335	Group		0.973693903956088
1-O-(2-methoxy-hexadecyl)-sn-glycerol	Demequina	-0.633552260358889	0.0269747471004604	Group	*	0.0402608165678515
1-O-(2-methoxy-hexadecyl)-sn-glycerol	Permianibacter	-0.942647918955649	4.43633524412495e-06	Group	***	0.000221816762206247
1-O-(2-methoxy-hexadecyl)-sn-glycerol	Subgroup_11	0.818181818181818	0.00202719852581381	Group	**	0.00699033974418555
1-O-(2-methoxy-hexadecyl)-sn-glycerol	D05-2	-0.908473231613158	4.33075137162292e-05	Group	***	0.000721791895270487
1-O-(2-methoxy-hexadecyl)-sn-glycerol	Edaphobaculum	-0.755244755244755	0.00659654322080617	Group	**	0.0153407981879213
1-O-(2-methoxy-hexadecyl)-sn-glycerol	Niastella	0.755244755244755	0.00659654322080615	Group	**	0.0388031954165069
Phosphohydroxypyruvic acid	Sphingomonas	-0.020979020979021	0.956169154937949	Group		1
Phosphohydroxypyruvic acid	MND1	0.636363636363636	0.0301142647296562	Group	*	0.0602285294593124
Phosphohydroxypyruvic acid	Flavobacterium	-0.902097902097902	0	Group	***	0
Phosphohydroxypyruvic acid	PLTA13	0.342657342657343	0.276230512588156	Group		0.463002771828191
Phosphohydroxypyruvic acid	TRA3-20	0.454545454545455	0.140413038412287	Group		0.184753997910904
Phosphohydroxypyruvic acid	Ellin6067	-0.440559440559441	0.154215750256718	Group		0.294295017829252
Phosphohydroxypyruvic acid	Nitrospira	0.811188811188811	0.00236893039782362	Group	**	0.00789643465941207
Phosphohydroxypyruvic acid	NB1-j	0.776223776223776	0.0046598806161296	Group	**	0.0202603505049113
Phosphohydroxypyruvic acid	CCD24	-0.937062937062937	0	Group	***	0
Phosphohydroxypyruvic acid	BIrii41	-0.832167832167832	0.00144087257368034	Group	**	0.00450272679275106
Phosphohydroxypyruvic acid	Acidibacter	-0.867132867132867	0.000443302209472018	Group	***	0.0034100169959386
Phosphohydroxypyruvic acid	Dongia	-0.244755244755245	0.443504275627885	Group		0.909315361309472
Phosphohydroxypyruvic acid	Subgroup_22	0.79020979020979	0.00361681438239293	Group	**	0.0100467066177581
Phosphohydroxypyruvic acid	SC-I-84	0.0769230769230769	0.817283290706317	Group		1
Phosphohydroxypyruvic acid	Pseudomonas	-0.293706293706294	0.354332534211376	Group		0.86384224781694
Phosphohydroxypyruvic acid	Altererythrobacter	-0.923076923076923	0	Group	***	0
Phosphohydroxypyruvic acid	Gaiella	0.888111888111888	9.16586173281696e-05	Group	***	0.000833260157528815
Phosphohydroxypyruvic acid	Subgroup_10	-0.118881118881119	0.716184326595525	Group		0.991230036057101
Phosphohydroxypyruvic acid	Chryseolinea	-0.944055944055944	0	Group	***	0
Phosphohydroxypyruvic acid	Burkholderia-Caballeronia-Paraburkholderia	-0.0769230769230769	0.817283290706317	Group		0.991230036057101
Phosphohydroxypyruvic acid	Ramlibacter	0.195804195804196	0.54287352062982	Group		0.956945967700329
Phosphohydroxypyruvic acid	Pseudolabrys	0.048951048951049	0.88633510886492	Group		0.973693903956088
Phosphohydroxypyruvic acid	Novosphingobium	0.72027972027972	0.0110205186889633	Group	*	0.022490854467272
Phosphohydroxypyruvic acid	Lysobacter	0.783216783216783	0.00411545002029304	Group	**	0.0122628437266568
Phosphohydroxypyruvic acid	Haliangium	0.426573426573427	0.168899525405203	Group		0.321049110359184
Phosphohydroxypyruvic acid	Arenimonas	-0.468531468531469	0.127472652576309	Group		0.334590789346082
Phosphohydroxypyruvic acid	Subgroup_5	0.405594405594406	0.192612183946047	Group		0.260286735062226
Phosphohydroxypyruvic acid	Ellin6055	0.762237762237762	0.00589747599033439	Group	**	0.029487379951672
Phosphohydroxypyruvic acid	B1-7BS	-0.839160839160839	0.0011918743865398	Group	**	0.00567559231685619
Phosphohydroxypyruvic acid	AKAU4049	0.755244755244755	0.00659654322080615	Group	**	0.0222824462482671
Phosphohydroxypyruvic acid	R7C24	-0.818181818181818	0.00202719852581382	Group	**	0.0056311070161495
Phosphohydroxypyruvic acid	MB-A2-108	0.846153846153846	0.00096954014644495	Group	***	0.011918743865398
Phosphohydroxypyruvic acid	Ohtaekwangia	-0.937062937062937	0	Group	***	0
Phosphohydroxypyruvic acid	Latescibacteraceae	0.195804195804196	0.54287352062982	Group		0.726246783855969
Phosphohydroxypyruvic acid	Aurantisolimonas	-0.377622377622378	0.227443132465378	Group		0.502237295614829
Phosphohydroxypyruvic acid	mle1-7	0.909090909090909	0	Group	***	0
Phosphohydroxypyruvic acid	Steroidobacter	-0.370629370629371	0.23673221413855	Group		0.661946680041619
Phosphohydroxypyruvic acid	Terrimonas	-0.671328671328671	0.0204418784224505	Group	*	0.0811619812312387
Phosphohydroxypyruvic acid	EPR3968-O8a-Bc78	-0.755244755244755	0.00659654322080617	Group	**	0.0359084149233708
Phosphohydroxypyruvic acid	MBNT15	0.34965034965035	0.26600430932519	Group		0.69297543066857
Phosphohydroxypyruvic acid	OM60(NOR5)_clade	0.195804195804196	0.54287352062982	Group		0.842569795994735
Phosphohydroxypyruvic acid	Nocardioides	-0.104895104895105	0.749479042672183	Group		1
Phosphohydroxypyruvic acid	Flavisolibacter	0.65034965034965	0.0259115168459695	Group	*	0.0860407563704463
Phosphohydroxypyruvic acid	bacteriap25	0.538461538461539	0.0749022866724823	Group		0.146857295203297
Phosphohydroxypyruvic acid	Bryobacter	-0.468531468531469	0.127472652576309	Group		0.184742974748274
Phosphohydroxypyruvic acid	IMCC26256	0.86013986013986	0.000597084260510472	Group	***	0.00537061147795931
Phosphohydroxypyruvic acid	Subgroup_25	0.79020979020979	0.00361681438239293	Group	**	0.0102886250507326
Phosphohydroxypyruvic acid	IS-44	-0.818181818181818	0.00202719852581382	Group	**	0.00858167282729075
Phosphohydroxypyruvic acid	Thauera	0.601398601398601	0.0428068689875762	Group	*	0.163403928880335
Phosphohydroxypyruvic acid	AKYH767	-0.734265734265734	0.00905209711737095	Group	**	0.0712611463623265
Phosphohydroxypyruvic acid	Muribaculaceae	-0.153846153846154	0.635139955377586	Group		0.901554778361389
Phosphohydroxypyruvic acid	SWB02	-0.041958041958042	0.903738836202369	Group		1
Phosphohydroxypyruvic acid	OM27_clade	-0.0839160839160839	0.800197517952335	Group		0.969667455570486
Phosphohydroxypyruvic acid	Phenylobacterium	0.34965034965035	0.26600430932519	Group		0.563735739975829
Phosphohydroxypyruvic acid	Subgroup_7	0.601398601398601	0.0428068689875762	Group	*	0.144845655323464
Phosphohydroxypyruvic acid	Reyranella	-0.216783216783217	0.499114747625363	Group		0.991230036057101
Phosphohydroxypyruvic acid	Latescibacterota	0.825174825174825	0.00171859567294698	Group	**	0.00716081530394575
Phosphohydroxypyruvic acid	NS9_marine_group	-0.566433566433566	0.0590341482159041	Group		0.0784358999085485
Phosphohydroxypyruvic acid	Streptomyces	-0.140105293667669	0.664075769442981	Group		0.991380381721317
Phosphohydroxypyruvic acid	Aeromonas	-0.608391608391608	0.0400020487886458	Group	*	0.0740778681271218
Phosphohydroxypyruvic acid	Iamia	0.321678321678322	0.308312360549134	Group		0.755165460900851
Phosphohydroxypyruvic acid	Polycyclovorans	0.763573850488797	0.00385009365655956	Group	**	0.011323804872234
Phosphohydroxypyruvic acid	Pedomicrobium	-0.482517482517483	0.115373605094864	Group		0.349912511485197
Phosphohydroxypyruvic acid	TM7	-0.804195804195804	0.00274613530473304	Group	**	0.00784610087066583
Phosphohydroxypyruvic acid	Hirschia	-0.685314685314685	0.0173050234870596	Group	*	0.0792480650780426
Phosphohydroxypyruvic acid	RCP2-54	0.391608391608392	0.209564351836237	Group		0.78246549205231
Phosphohydroxypyruvic acid	Dinghuibacter	-0.636363636363636	0.0301142647296562	Group	*	0.044285683425965
Phosphohydroxypyruvic acid	BD2-11_terrestrial_group	0.608391608391608	0.0400020487886457	Group	*	0.0606091648312815
Phosphohydroxypyruvic acid	Actinoplanes	-0.850668484414464	0.000452626142957008	Group	***	0.00146008433211938
Phosphohydroxypyruvic acid	Ahniella	0.013986013986014	0.973693903956088	Group		1
Phosphohydroxypyruvic acid	Gemmatimonas	0.573426573426573	0.0554813240816213	Group		0.1553530216208
Phosphohydroxypyruvic acid	SJA-28	-0.769230769230769	0.00525292057773479	Group	**	0.0134690271223969
Phosphohydroxypyruvic acid	Puia	0.671328671328671	0.0204418784224505	Group	*	0.0817019644401673
Phosphohydroxypyruvic acid	Chitinibacter	-0.748251748251748	0.00735320726192815	Group	**	0.0247595145936339
Phosphohydroxypyruvic acid	A0839	-0.461538461538462	0.133836315738433	Group		0.375332278678229
Phosphohydroxypyruvic acid	BD1-7_clade	0.300699300699301	0.342483375440193	Group		0.492128519738022
Phosphohydroxypyruvic acid	KF-JG30-B3	0.72027972027972	0.0110205186889633	Group	*	0.0232969132338375
Phosphohydroxypyruvic acid	Azospira	0.132867132867133	0.683365534284606	Group		0.778461224560353
Phosphohydroxypyruvic acid	Hyphomicrobium	-0.916083916083916	0	Group	***	0
Phosphohydroxypyruvic acid	Devosia	-0.566433566433566	0.0590341482159041	Group		0.266896135330615
Phosphohydroxypyruvic acid	BSV26	0.307692307692308	0.330862674250893	Group		0.50618933458768
Phosphohydroxypyruvic acid	Dechloromonas	0.538461538461539	0.0749022866724823	Group		0.129141873573245
Phosphohydroxypyruvic acid	Lineage_IIa	-0.538461538461539	0.0749022866724823	Group		0.214332268675082
Phosphohydroxypyruvic acid	Lactobacillus	0.00699300699300699	0.991230036057101	Group		1
Phosphohydroxypyruvic acid	S0134_terrestrial_group	0.531468531468532	0.0793029394097802	Group		0.190646789165715
Phosphohydroxypyruvic acid	Aquicella	0.0699300699300699	0.834447145237479	Group		1
Phosphohydroxypyruvic acid	Pseudenhygromyxa	-0.757663141906241	0.00430913347776136	Group	**	0.0115367975974487
Phosphohydroxypyruvic acid	Vermiphilaceae	-0.629370629370629	0.0323947497201257	Group	*	0.0830634608208351
Phosphohydroxypyruvic acid	env.OPS_17	-0.384615384615385	0.218387426912988	Group		0.495641796200177
Phosphohydroxypyruvic acid	Ilumatobacter	-0.651489615554662	0.0217247350674116	Group	*	0.0505226396916549
Phosphohydroxypyruvic acid	Allorhizobium-Neorhizobium-Pararhizobium-Rhizobium	-0.377622377622378	0.227443132465378	Group		0.453236540069716
Phosphohydroxypyruvic acid	Halomonas	0.468531468531469	0.127472652576309	Group		0.212438596410211
Phosphohydroxypyruvic acid	Paludibaculum	-0.398601398601399	0.200972975530579	Group		0.485916803813129
Phosphohydroxypyruvic acid	Adhaeribacter	-0.0769230769230769	0.817283290706317	Group		0.973693903956088
Phosphohydroxypyruvic acid	Demequina	-0.619315130912622	0.0317508984583571	Group	*	0.0423345312778095
Phosphohydroxypyruvic acid	Permianibacter	-0.877387678412565	0.000177027751207437	Group	***	0.000431775002944968
Phosphohydroxypyruvic acid	Subgroup_11	0.818181818181818	0.00202719852581381	Group	**	0.00699033974418555
Phosphohydroxypyruvic acid	D05-2	-0.852133806396838	0.000431966902995268	Group	***	0.00179986209581362
Phosphohydroxypyruvic acid	Edaphobaculum	-0.783216783216783	0.00411545002029303	Group	**	0.014562126925405
Phosphohydroxypyruvic acid	Niastella	0.685314685314685	0.0173050234870596	Group	*	0.0480695096862767
(4E,8E,10E-d18:3)sphingosine	Sphingomonas	-0.118881118881119	0.716184326595525	Group		1
(4E,8E,10E-d18:3)sphingosine	MND1	0.594405594405594	0.0457531000864937	Group	*	0.0644409860373151
(4E,8E,10E-d18:3)sphingosine	Flavobacterium	-0.132867132867133	0.683365534284606	Group		0.719332141352217
(4E,8E,10E-d18:3)sphingosine	PLTA13	0.580419580419581	0.0520862417500275	Group		0.419128703672474
(4E,8E,10E-d18:3)sphingosine	TRA3-20	0.783216783216783	0.00411545002029304	Group	**	0.0685908336715507
(4E,8E,10E-d18:3)sphingosine	Ellin6067	-0.496503496503497	0.104092832873526	Group		0.294295017829252
(4E,8E,10E-d18:3)sphingosine	Nitrospira	0.461538461538462	0.133836315738433	Group		0.161248573178835
(4E,8E,10E-d18:3)sphingosine	NB1-j	0.356643356643357	0.256012537309024	Group		0.308448840131354
(4E,8E,10E-d18:3)sphingosine	CCD24	-0.111888111888112	0.732775446034506	Group		0.755438604159284
(4E,8E,10E-d18:3)sphingosine	BIrii41	-0.461538461538462	0.133836315738433	Group		0.163215019193211
(4E,8E,10E-d18:3)sphingosine	Acidibacter	-0.160839160839161	0.619356169033867	Group		0.638511514467904
(4E,8E,10E-d18:3)sphingosine	Dongia	-0.00699300699300699	0.991230036057101	Group		1
(4E,8E,10E-d18:3)sphingosine	Subgroup_22	0.538461538461539	0.0749022866724823	Group		0.0924719588549164
(4E,8E,10E-d18:3)sphingosine	SC-I-84	-0.496503496503497	0.104092832873526	Group		1
(4E,8E,10E-d18:3)sphingosine	Pseudomonas	-0.160839160839161	0.619356169033867	Group		0.86384224781694
(4E,8E,10E-d18:3)sphingosine	Altererythrobacter	0.027972027972028	0.9386633634935	Group		0.9386633634935
(4E,8E,10E-d18:3)sphingosine	Gaiella	0.153846153846154	0.635139955377586	Group		0.668568374081669
(4E,8E,10E-d18:3)sphingosine	Subgroup_10	0.398601398601399	0.200972975530579	Group		0.991230036057101
(4E,8E,10E-d18:3)sphingosine	Chryseolinea	-0.216783216783217	0.499114747625363	Group		0.525383944868803
(4E,8E,10E-d18:3)sphingosine	Burkholderia-Caballeronia-Paraburkholderia	-0.405594405594406	0.192612183946047	Group		0.991230036057101
(4E,8E,10E-d18:3)sphingosine	Ramlibacter	-0.125874125874126	0.699712220731721	Group		0.956945967700329
(4E,8E,10E-d18:3)sphingosine	Pseudolabrys	0.580419580419581	0.0520862417500275	Group		0.616459156462459
(4E,8E,10E-d18:3)sphingosine	Novosphingobium	0.398601398601399	0.200972975530579	Group		0.242136115097083
(4E,8E,10E-d18:3)sphingosine	Lysobacter	0.377622377622378	0.227443132465378	Group		0.274027870440214
(4E,8E,10E-d18:3)sphingosine	Haliangium	0.111888111888112	0.732775446034506	Group		0.771342574773164
(4E,8E,10E-d18:3)sphingosine	Arenimonas	-0.27972027972028	0.378709233642039	Group		0.467542263755604
(4E,8E,10E-d18:3)sphingosine	Subgroup_5	0.65034965034965	0.0259115168459695	Group	*	0.260286735062226
(4E,8E,10E-d18:3)sphingosine	Ellin6055	0.34965034965035	0.26600430932519	Group		0.328400381882951
(4E,8E,10E-d18:3)sphingosine	B1-7BS	-0.237762237762238	0.457102206809002	Group		0.550725550372292
(4E,8E,10E-d18:3)sphingosine	AKAU4049	0.377622377622378	0.227443132465378	Group		0.270765633887355
(4E,8E,10E-d18:3)sphingosine	R7C24	-0.496503496503497	0.104092832873526	Group		0.130116041091907
(4E,8E,10E-d18:3)sphingosine	MB-A2-108	-0.041958041958042	0.903738836202369	Group		0.922182485920785
(4E,8E,10E-d18:3)sphingosine	Ohtaekwangia	-0.356643356643357	0.256012537309024	Group		0.294267284263246
(4E,8E,10E-d18:3)sphingosine	Latescibacteraceae	0.629370629370629	0.0323947497201257	Group	*	0.375729679302275
(4E,8E,10E-d18:3)sphingosine	Aurantisolimonas	-0.0769230769230769	0.817283290706317	Group		0.833962541537058
(4E,8E,10E-d18:3)sphingosine	mle1-7	0.146853146853147	0.651073351116621	Group		0.69263122459215
(4E,8E,10E-d18:3)sphingosine	Steroidobacter	0.020979020979021	0.956169154937949	Group		0.975682811161172
(4E,8E,10E-d18:3)sphingosine	Terrimonas	-0.13986013986014	0.667150535987428	Group		0.702263722092029
(4E,8E,10E-d18:3)sphingosine	EPR3968-O8a-Bc78	0.20979020979021	0.513512513412579	Group		0.576980352148965
(4E,8E,10E-d18:3)sphingosine	MBNT15	-0.111888111888112	0.732775446034506	Group		0.892236955562123
(4E,8E,10E-d18:3)sphingosine	OM60(NOR5)_clade	0.167832167832168	0.603727651288199	Group		0.842569795994735
(4E,8E,10E-d18:3)sphingosine	Nocardioides	0.496503496503497	0.104092832873526	Group		1
(4E,8E,10E-d18:3)sphingosine	Flavisolibacter	0.370629370629371	0.23673221413855	Group		0.303502838639167
(4E,8E,10E-d18:3)sphingosine	bacteriap25	0.447552447552448	0.147205377767155	Group		0.226469811949469
(4E,8E,10E-d18:3)sphingosine	Bryobacter	-0.622377622377623	0.0348001228553438	Group	*	0.139200491421375
(4E,8E,10E-d18:3)sphingosine	IMCC26256	0.230769230769231	0.470905693526396	Group		0.529107520816175
(4E,8E,10E-d18:3)sphingosine	Subgroup_25	0.34965034965035	0.26600430932519	Group		0.312946246264929
(4E,8E,10E-d18:3)sphingosine	IS-44	-0.230769230769231	0.470905693526396	Group		0.560602016102852
(4E,8E,10E-d18:3)sphingosine	Thauera	0.0769230769230769	0.817283290706317	Group		0.898113506270678
(4E,8E,10E-d18:3)sphingosine	AKYH767	0.0839160839160839	0.800197517952335	Group		0.833539081200349
(4E,8E,10E-d18:3)sphingosine	Muribaculaceae	-0.258741258741259	0.416938426539878	Group		0.901554778361389
(4E,8E,10E-d18:3)sphingosine	SWB02	0.153846153846154	0.635139955377586	Group		1
(4E,8E,10E-d18:3)sphingosine	OM27_clade	-0.041958041958042	0.903738836202369	Group		0.969667455570486
(4E,8E,10E-d18:3)sphingosine	Phenylobacterium	0.0839160839160839	0.800197517952335	Group		0.842313176791932
(4E,8E,10E-d18:3)sphingosine	Subgroup_7	0.048951048951049	0.88633510886492	Group		0.923265738400958
(4E,8E,10E-d18:3)sphingosine	Reyranella	0.0629370629370629	0.851681911253292	Group		0.991230036057101
(4E,8E,10E-d18:3)sphingosine	Latescibacterota	0.251748251748252	0.430115288763099	Group		0.483275605351797
(4E,8E,10E-d18:3)sphingosine	NS9_marine_group	-0.762237762237762	0.00589747599033439	Group	**	0.0549711935067181
(4E,8E,10E-d18:3)sphingosine	Streptomyces	0.0875658085422933	0.786694014208633	Group		0.991380381721317
(4E,8E,10E-d18:3)sphingosine	Aeromonas	-0.608391608391608	0.0400020487886458	Group	*	0.0740778681271218
(4E,8E,10E-d18:3)sphingosine	Iamia	0.0839160839160839	0.800197517952335	Group		0.889108353280372
(4E,8E,10E-d18:3)sphingosine	Polycyclovorans	0.490368527836842	0.105548053930175	Group		0.128717138939238
(4E,8E,10E-d18:3)sphingosine	Pedomicrobium	0.314685314685315	0.319471912561452	Group		0.431718800758719
(4E,8E,10E-d18:3)sphingosine	TM7	-0.405594405594406	0.192612183946047	Group		0.232062872224153
(4E,8E,10E-d18:3)sphingosine	Hirschia	0.160839160839161	0.619356169033867	Group		0.711903642567663
(4E,8E,10E-d18:3)sphingosine	RCP2-54	0	1	Group		1
(4E,8E,10E-d18:3)sphingosine	Dinghuibacter	-0.762237762237762	0.00589747599033439	Group	**	0.0333363916572877
(4E,8E,10E-d18:3)sphingosine	BD2-11_terrestrial_group	0.727272727272727	0.0100009174971863	Group	*	0.0531444540865888
(4E,8E,10E-d18:3)sphingosine	Actinoplanes	-0.45558814228055	0.136643631906577	Group		0.166638575495826
(4E,8E,10E-d18:3)sphingosine	Ahniella	0.181818181818182	0.572958221209956	Group		1
(4E,8E,10E-d18:3)sphingosine	Gemmatimonas	-0.111888111888112	0.732775446034506	Group		0.796495050037506
(4E,8E,10E-d18:3)sphingosine	SJA-28	-0.244755244755245	0.443504275627885	Group		0.498319410817848
(4E,8E,10E-d18:3)sphingosine	Puia	0.251748251748252	0.430115288763099	Group		0.500134056701278
(4E,8E,10E-d18:3)sphingosine	Chitinibacter	-0.545454545454546	0.0706789050614176	Group		0.0861937866602654
(4E,8E,10E-d18:3)sphingosine	A0839	-0.146853146853147	0.651073351116621	Group		0.775087322757882
(4E,8E,10E-d18:3)sphingosine	BD1-7_clade	0.566433566433566	0.0590341482159041	Group		0.368963426349401
(4E,8E,10E-d18:3)sphingosine	KF-JG30-B3	0.377622377622378	0.227443132465378	Group		0.267580155841621
(4E,8E,10E-d18:3)sphingosine	Azospira	0.384615384615385	0.218387426912988	Group		0.778461224560353
(4E,8E,10E-d18:3)sphingosine	Hyphomicrobium	-0.244755244755245	0.443504275627885	Group		0.476886317879446
(4E,8E,10E-d18:3)sphingosine	Devosia	0.251748251748252	0.430115288763099	Group		0.573487051684132
(4E,8E,10E-d18:3)sphingosine	BSV26	0.636363636363636	0.0301142647296562	Group	*	0.373345113663698
(4E,8E,10E-d18:3)sphingosine	Dechloromonas	0.321678321678322	0.308312360549134	Group		0.350354955169471
(4E,8E,10E-d18:3)sphingosine	Lineage_IIa	-0.363636363636364	0.246255228012161	Group		0.315711830784822
(4E,8E,10E-d18:3)sphingosine	Lactobacillus	0.132867132867133	0.683365534284606	Group		1
(4E,8E,10E-d18:3)sphingosine	S0134_terrestrial_group	0.342657342657343	0.276230512588156	Group		0.354141682805328
(4E,8E,10E-d18:3)sphingosine	Aquicella	-0.0979020979020979	0.766288456385056	Group		1
(4E,8E,10E-d18:3)sphingosine	Pseudenhygromyxa	-0.302318790612835	0.339537388214552	Group		0.3858379411529
(4E,8E,10E-d18:3)sphingosine	Vermiphilaceae	-0.111888111888112	0.732775446034506	Group		0.763307756285944
(4E,8E,10E-d18:3)sphingosine	env.OPS_17	-0.167832167832168	0.603727651288199	Group		0.736253233278292
(4E,8E,10E-d18:3)sphingosine	Ilumatobacter	-0.332750072460714	0.29058848944247	Group		0.350106613786108
(4E,8E,10E-d18:3)sphingosine	Allorhizobium-Neorhizobium-Pararhizobium-Rhizobium	-0.398601398601399	0.200972975530579	Group		0.453236540069716
(4E,8E,10E-d18:3)sphingosine	Halomonas	0.657342657342657	0.0239810831714622	Group	*	0.14084673791359
(4E,8E,10E-d18:3)sphingosine	Paludibaculum	-0.181818181818182	0.572958221209956	Group		0.774267866499941
(4E,8E,10E-d18:3)sphingosine	Adhaeribacter	-0.146853146853147	0.651073351116621	Group		0.973693903956088
(4E,8E,10E-d18:3)sphingosine	Demequina	-0.740330731205893	0.00589582225186209	Group	**	0.0235832890074485
(4E,8E,10E-d18:3)sphingosine	Permianibacter	-0.398812581096621	0.199075472611871	Group		0.239849967002254
(4E,8E,10E-d18:3)sphingosine	Subgroup_11	0.475524475524476	0.121319356446693	Group		0.149776983267522
(4E,8E,10E-d18:3)sphingosine	D05-2	-0.13380613488876	0.678446686329941	Group		0.714154406663096
(4E,8E,10E-d18:3)sphingosine	Edaphobaculum	-0.384615384615385	0.218387426912988	Group		0.266326130381693
(4E,8E,10E-d18:3)sphingosine	Niastella	-0.104895104895105	0.749479042672183	Group		0.797318130502322
Gabapentin	Sphingomonas	-0.0769230769230769	0.817283290706317	Group		1
Gabapentin	MND1	0.65034965034965	0.0259115168459695	Group	*	0.0570501077996267
Gabapentin	Flavobacterium	-0.902097902097902	0	Group	***	0
Gabapentin	PLTA13	0.314685314685315	0.319471912561452	Group		0.463002771828191
Gabapentin	TRA3-20	0.503496503496504	0.0987515700723274	Group		0.174808492567976
Gabapentin	Ellin6067	-0.461538461538462	0.133836315738433	Group		0.294295017829252
Gabapentin	Nitrospira	0.804195804195804	0.00274613530473303	Group	**	0.00807686854333244
Gabapentin	NB1-j	0.734265734265734	0.00905209711737095	Group	**	0.026623815051091
Gabapentin	CCD24	-0.902097902097902	0	Group	***	0
Gabapentin	BIrii41	-0.811188811188811	0.00236893039782362	Group	**	0.00607418050724005
Gabapentin	Acidibacter	-0.825174825174825	0.00171859567294698	Group	**	0.0057286522431566
Gabapentin	Dongia	-0.195804195804196	0.54287352062982	Group		0.909315361309472
Gabapentin	Subgroup_22	0.804195804195804	0.00274613530473303	Group	**	0.0100467066177581
Gabapentin	SC-I-84	0.00699300699300699	0.991230036057101	Group		1
Gabapentin	Pseudomonas	-0.307692307692308	0.330862674250893	Group		0.86384224781694
Gabapentin	Altererythrobacter	-0.923076923076923	0	Group	***	0
Gabapentin	Gaiella	0.839160839160839	0.0011918743865398	Group	**	0.00331076218483278
Gabapentin	Subgroup_10	-0.111888111888112	0.732775446034506	Group		0.991230036057101
Gabapentin	Chryseolinea	-0.965034965034965	0	Group	***	0
Gabapentin	Burkholderia-Caballeronia-Paraburkholderia	-0.041958041958042	0.903738836202369	Group		0.991230036057101
Gabapentin	Ramlibacter	0.181818181818182	0.572958221209956	Group		0.956945967700329
Gabapentin	Pseudolabrys	0.034965034965035	0.921184082791962	Group		0.973693903956088
Gabapentin	Novosphingobium	0.678321678321678	0.0188251260525212	Group	*	0.0280972030634645
Gabapentin	Lysobacter	0.755244755244755	0.00659654322080615	Group	**	0.0143403113495786
Gabapentin	Haliangium	0.517482517482518	0.0886508785755338	Group		0.303506315657879
Gabapentin	Arenimonas	-0.48951048951049	0.109632452145995	Group		0.334590789346082
Gabapentin	Subgroup_5	0.454545454545455	0.140413038412287	Group		0.260286735062226
Gabapentin	Ellin6055	0.713286713286713	0.0121143948815955	Group	*	0.033782326217046
Gabapentin	B1-7BS	-0.797202797202797	0.00316125210939329	Group	**	0.00810577463946997
Gabapentin	AKAU4049	0.72027972027972	0.0110205186889633	Group	*	0.0232969132338375
Gabapentin	R7C24	-0.811188811188811	0.00236893039782362	Group	**	0.00592232599455905
Gabapentin	MB-A2-108	0.783216783216783	0.00411545002029304	Group	**	0.0160685538487228
Gabapentin	Ohtaekwangia	-0.923076923076923	0	Group	***	0
Gabapentin	Latescibacteraceae	0.20979020979021	0.513512513412579	Group		0.726246783855969
Gabapentin	Aurantisolimonas	-0.440559440559441	0.154215750256718	Group		0.502237295614829
Gabapentin	mle1-7	0.867132867132867	0.000443302209472017	Group	***	0.00177320883788807
Gabapentin	Steroidobacter	-0.342657342657343	0.276230512588156	Group		0.661946680041619
Gabapentin	Terrimonas	-0.615384615384615	0.0373345113663698	Group	*	0.0811619812312387
Gabapentin	EPR3968-O8a-Bc78	-0.699300699300699	0.0145393118705073	Group	*	0.0372802868474546
Gabapentin	MBNT15	0.286713286713287	0.366408456111988	Group		0.69297543066857
Gabapentin	OM60(NOR5)_clade	0.174825174825175	0.588259894923335	Group		0.842569795994735
Gabapentin	Nocardioides	-0.0769230769230769	0.817283290706317	Group		1
Gabapentin	Flavisolibacter	0.664335664335664	0.0221592071503023	Group	*	0.0860407563704463
Gabapentin	bacteriap25	0.531468531468532	0.0793029394097802	Group		0.146857295203297
Gabapentin	Bryobacter	-0.496503496503497	0.104092832873526	Group		0.167891665925042
Gabapentin	IMCC26256	0.825174825174825	0.00171859567294698	Group	**	0.00537061147795931
Gabapentin	Subgroup_25	0.769230769230769	0.0052529205777348	Group	**	0.0102998442700682
Gabapentin	IS-44	-0.776223776223776	0.0046598806161296	Group	**	0.0129441128225822
Gabapentin	Thauera	0.580419580419581	0.0520862417500275	Group		0.168020134677508
Gabapentin	AKYH767	-0.727272727272727	0.0100009174971863	Group	*	0.0712611463623265
Gabapentin	Muribaculaceae	-0.202797202797203	0.528100236783455	Group		0.901554778361389
Gabapentin	SWB02	0.00699300699300699	0.991230036057101	Group		1
Gabapentin	OM27_clade	-0.0839160839160839	0.800197517952335	Group		0.969667455570486
Gabapentin	Phenylobacterium	0.398601398601399	0.200972975530579	Group		0.563735739975829
Gabapentin	Subgroup_7	0.559440559440559	0.0627487199268389	Group		0.144845655323464
Gabapentin	Reyranella	-0.118881118881119	0.716184326595525	Group		0.991230036057101
Gabapentin	Latescibacterota	0.804195804195804	0.00274613530473303	Group	**	0.00946943208528631
Gabapentin	NS9_marine_group	-0.573426573426573	0.0554813240816213	Group		0.0784358999085485
Gabapentin	Streptomyces	-0.0770579115172181	0.811858676333336	Group		0.991380381721317
Gabapentin	Aeromonas	-0.622377622377623	0.0348001228553438	Group	*	0.0740778681271218
Gabapentin	Iamia	0.272727272727273	0.391232746026155	Group		0.755165460900851
Gabapentin	Polycyclovorans	0.795097541564023	0.00199348577413529	Group	**	0.0110749209674183
Gabapentin	Pedomicrobium	-0.391608391608392	0.209564351836237	Group		0.349912511485197
Gabapentin	TM7	-0.797202797202797	0.00316125210939329	Group	**	0.00790313027348323
Gabapentin	Hirschia	-0.685314685314685	0.0173050234870596	Group	*	0.0792480650780426
Gabapentin	RCP2-54	0.370629370629371	0.23673221413855	Group		0.78246549205231
Gabapentin	Dinghuibacter	-0.643356643356643	0.0279545528218171	Group	*	0.0436789887840892
Gabapentin	BD2-11_terrestrial_group	0.608391608391608	0.0400020487886457	Group	*	0.0606091648312815
Gabapentin	Actinoplanes	-0.864905613860731	0.000281228583038396	Group	***	0.00122273296973216
Gabapentin	Ahniella	0.055944055944056	0.868980339326347	Group		1
Gabapentin	Gemmatimonas	0.566433566433566	0.0590341482159041	Group		0.1553530216208
Gabapentin	SJA-28	-0.783216783216783	0.00411545002029303	Group	**	0.0128607813134157
Gabapentin	Puia	0.629370629370629	0.0323947497201257	Group	*	0.0817019644401673
Gabapentin	Chitinibacter	-0.762237762237762	0.00589747599033439	Group	**	0.0247595145936339
Gabapentin	A0839	-0.440559440559441	0.154215750256718	Group		0.375332278678229
Gabapentin	BD1-7_clade	0.363636363636364	0.246255228012161	Group		0.47203980590493
Gabapentin	KF-JG30-B3	0.72027972027972	0.0110205186889633	Group	*	0.0232969132338375
Gabapentin	Azospira	0.146853146853147	0.651073351116621	Group		0.778461224560353
Gabapentin	Hyphomicrobium	-0.902097902097902	0	Group	***	0
Gabapentin	Devosia	-0.566433566433566	0.0590341482159041	Group		0.266896135330615
Gabapentin	BSV26	0.307692307692308	0.330862674250893	Group		0.50618933458768
Gabapentin	Dechloromonas	0.566433566433566	0.0590341482159041	Group		0.11575323179589
Gabapentin	Lineage_IIa	-0.552447552447553	0.0666290014487934	Group		0.214332268675082
Gabapentin	Lactobacillus	-0.013986013986014	0.973693903956088	Group		1
Gabapentin	S0134_terrestrial_group	0.531468531468532	0.0793029394097802	Group		0.190646789165715
Gabapentin	Aquicella	0.041958041958042	0.90373883620237	Group		1
Gabapentin	Pseudenhygromyxa	-0.742733818913015	0.00565303082274984	Group	**	0.0115367975974487
Gabapentin	Vermiphilaceae	-0.636363636363636	0.0301142647296562	Group	*	0.0813899046747465
Gabapentin	env.OPS_17	-0.356643356643357	0.256012537309024	Group		0.495641796200177
Gabapentin	Ilumatobacter	-0.651489615554662	0.0217247350674116	Group	*	0.0505226396916549
Gabapentin	Allorhizobium-Neorhizobium-Pararhizobium-Rhizobium	-0.335664335664336	0.286690914249746	Group		0.453236540069716
Gabapentin	Halomonas	0.496503496503497	0.104092832873526	Group		0.20302305952962
Gabapentin	Paludibaculum	-0.342657342657343	0.276230512588156	Group		0.485916803813129
Gabapentin	Adhaeribacter	-0.118881118881119	0.716184326595525	Group		0.973693903956088
Gabapentin	Demequina	-0.669145083974557	0.0173259907544145	Group	*	0.0360958140716969
Gabapentin	Permianibacter	-0.862885402736325	0.000301821231233396	Group	***	0.000591806335751757
Gabapentin	Subgroup_11	0.818181818181818	0.00202719852581381	Group	**	0.00699033974418555
Gabapentin	D05-2	-0.809879237484599	0.00140794144250931	Group	**	0.00319986691479389
Gabapentin	Edaphobaculum	-0.755244755244755	0.00659654322080617	Group	**	0.0153407981879213
Gabapentin	Niastella	0.685314685314685	0.0173050234870596	Group	*	0.0480695096862767
DL-Histidinol	Sphingomonas	-0.20979020979021	0.513512513412579	Group		1
DL-Histidinol	MND1	0.727272727272727	0.0100009174971863	Group	*	0.0526364078799279
DL-Histidinol	Flavobacterium	-0.755244755244755	0.00659654322080617	Group	**	0.0104707035250892
DL-Histidinol	PLTA13	0.510489510489511	0.0936053800282637	Group		0.419128703672474
DL-Histidinol	TRA3-20	0.748251748251748	0.00735320726192815	Group	**	0.0735320726192815
DL-Histidinol	Ellin6067	-0.377622377622378	0.227443132465378	Group		0.319811984431378
DL-Histidinol	Nitrospira	0.825174825174825	0.00171859567294698	Group	**	0.00660998335748839
DL-Histidinol	NB1-j	0.629370629370629	0.0323947497201257	Group	*	0.0549063554578402
DL-Histidinol	CCD24	-0.741258741258741	0.0081706398158992	Group	**	0.012379757296817
DL-Histidinol	BIrii41	-0.762237762237762	0.00589747599033439	Group	**	0.0107226836187898
DL-Histidinol	Acidibacter	-0.65034965034965	0.0259115168459695	Group	*	0.0381051718323081
DL-Histidinol	Dongia	-0.013986013986014	0.973693903956088	Group		1
DL-Histidinol	Subgroup_22	0.888111888111888	9.16586173281696e-05	Group	***	0.00114573271660212
DL-Histidinol	SC-I-84	0.048951048951049	0.88633510886492	Group		1
DL-Histidinol	Pseudomonas	-0.181818181818182	0.572958221209956	Group		0.86384224781694
DL-Histidinol	Altererythrobacter	-0.699300699300699	0.0145393118705073	Group	*	0.023078272810329
DL-Histidinol	Gaiella	0.629370629370629	0.0323947497201257	Group	*	0.0469489126378633
DL-Histidinol	Subgroup_10	0.27972027972028	0.378709233642039	Group		0.991230036057101
DL-Histidinol	Chryseolinea	-0.811188811188811	0.00236893039782362	Group	**	0.00401513626749766
DL-Histidinol	Burkholderia-Caballeronia-Paraburkholderia	-0.265734265734266	0.403976659275029	Group		0.991230036057101
DL-Histidinol	Ramlibacter	0.104895104895105	0.749479042672183	Group		0.956945967700329
DL-Histidinol	Pseudolabrys	0.265734265734266	0.40397665927503	Group		0.973693903956088
DL-Histidinol	Novosphingobium	0.72027972027972	0.0110205186889633	Group	*	0.022490854467272
DL-Histidinol	Lysobacter	0.755244755244755	0.00659654322080615	Group	**	0.0143403113495786
DL-Histidinol	Haliangium	0.531468531468532	0.0793029394097802	Group		0.303506315657879
DL-Histidinol	Arenimonas	-0.41958041958042	0.176577010697551	Group		0.360361246321533
DL-Histidinol	Subgroup_5	0.503496503496504	0.0987515700723274	Group		0.260286735062226
DL-Histidinol	Ellin6055	0.587412587412588	0.0488448583092957	Group	*	0.0787820295311221
DL-Histidinol	B1-7BS	-0.664335664335664	0.0221592071503023	Group	*	0.0369320119171705
DL-Histidinol	AKAU4049	0.699300699300699	0.0145393118705073	Group	*	0.0259630569116202
DL-Histidinol	R7C24	-0.713286713286713	0.0121143948815955	Group	*	0.0195393465832185
DL-Histidinol	MB-A2-108	0.503496503496504	0.0987515700723274	Group		0.13527612338675
DL-Histidinol	Ohtaekwangia	-0.804195804195804	0.00274613530473304	Group	**	0.00465446661819159
DL-Histidinol	Latescibacteraceae	0.405594405594406	0.192612183946047	Group		0.726246783855969
DL-Histidinol	Aurantisolimonas	-0.370629370629371	0.23673221413855	Group		0.502237295614829
DL-Histidinol	mle1-7	0.755244755244755	0.00659654322080615	Group	**	0.0104707035250892
DL-Histidinol	Steroidobacter	-0.216783216783217	0.499114747625363	Group		0.683718832363511
DL-Histidinol	Terrimonas	-0.545454545454546	0.0706789050614176	Group		0.105490903076743
DL-Histidinol	EPR3968-O8a-Bc78	-0.426573426573427	0.168899525405203	Group		0.241285036293147
DL-Histidinol	MBNT15	0.363636363636364	0.246255228012161	Group		0.69297543066857
DL-Histidinol	OM60(NOR5)_clade	0.293706293706294	0.354332534211376	Group		0.842569795994735
DL-Histidinol	Nocardioides	0.0769230769230769	0.817283290706317	Group		1
DL-Histidinol	Flavisolibacter	0.573426573426573	0.0554813240816213	Group		0.108786909963963
DL-Histidinol	bacteriap25	0.559440559440559	0.0627487199268389	Group		0.145927255643811
DL-Histidinol	Bryobacter	-0.636363636363636	0.0301142647296562	Group	*	0.139200491421375
DL-Histidinol	IMCC26256	0.65034965034965	0.0259115168459695	Group	*	0.0370164526370993
DL-Histidinol	Subgroup_25	0.769230769230769	0.0052529205777348	Group	**	0.0102998442700682
DL-Histidinol	IS-44	-0.580419580419581	0.0520862417500275	Group		0.0789185481061023
DL-Histidinol	Thauera	0.405594405594406	0.192612183946047	Group		0.291836642342495
DL-Histidinol	AKYH767	-0.461538461538462	0.133836315738433	Group		0.196818111380049
DL-Histidinol	Muribaculaceae	-0.335664335664336	0.286690914249746	Group		0.901554778361389
DL-Histidinol	SWB02	0.00699300699300699	0.991230036057101	Group		1
DL-Histidinol	OM27_clade	-0.111888111888112	0.732775446034506	Group		0.969667455570486
DL-Histidinol	Phenylobacterium	0.391608391608392	0.209564351836237	Group		0.563735739975829
DL-Histidinol	Subgroup_7	0.356643356643357	0.256012537309024	Group		0.387897783801552
DL-Histidinol	Reyranella	-0.048951048951049	0.88633510886492	Group		0.991230036057101
DL-Histidinol	Latescibacterota	0.818181818181818	0.00202719852581381	Group	**	0.0075081426881993
DL-Histidinol	NS9_marine_group	-0.741258741258741	0.0081706398158992	Group	**	0.0603473141158063
DL-Histidinol	Streptomyces	0.252189528601805	0.42908344267491	Group		0.991380381721317
DL-Histidinol	Aeromonas	-0.664335664335664	0.0221592071503023	Group	*	0.0740778681271218
DL-Histidinol	Iamia	0.0979020979020979	0.766288456385056	Group		0.8707823368012
DL-Histidinol	Polycyclovorans	0.760071218147106	0.00411738035568086	Group	**	0.0114371676546691
DL-Histidinol	Pedomicrobium	-0.174825174825175	0.588259894923335	Group		0.653622105470372
DL-Histidinol	TM7	-0.846153846153846	0.00096954014644495	Group	***	0.00605962591528094
DL-Histidinol	Hirschia	-0.48951048951049	0.109632452145995	Group		0.152267294647215
DL-Histidinol	RCP2-54	0.27972027972028	0.378709233642039	Group		0.78246549205231
DL-Histidinol	Dinghuibacter	-0.776223776223776	0.0046598806161296	Group	**	0.0333363916572877
DL-Histidinol	BD2-11_terrestrial_group	0.664335664335664	0.0221592071503023	Group	*	0.0580002047589063
DL-Histidinol	Actinoplanes	-0.847109202052897	0.000506007223897369	Group	***	0.00153335522393143
DL-Histidinol	Ahniella	0.272727272727273	0.391232746026155	Group		1
DL-Histidinol	Gemmatimonas	0.391608391608392	0.209564351836237	Group		0.308182870347407
DL-Histidinol	SJA-28	-0.734265734265734	0.00905209711737095	Group	**	0.0167631428099462
DL-Histidinol	Puia	0.685314685314685	0.0173050234870596	Group	*	0.0817019644401673
DL-Histidinol	Chitinibacter	-0.853146853146853	0.000771902003950588	Group	***	0.0247595145936339
DL-Histidinol	A0839	-0.167832167832168	0.603727651288199	Group		0.745342779368147
DL-Histidinol	BD1-7_clade	0.538461538461539	0.0749022866724823	Group		0.374511433362412
DL-Histidinol	KF-JG30-B3	0.755244755244755	0.00659654322080615	Group	**	0.0232969132338375
DL-Histidinol	Azospira	0.475524475524476	0.121319356446693	Group		0.758245977791831
DL-Histidinol	Hyphomicrobium	-0.678321678321678	0.0188251260525212	Group	*	0.0276840089007665
DL-Histidinol	Devosia	-0.244755244755245	0.443504275627885	Group		0.583558257405112
DL-Histidinol	BSV26	0.433566433566434	0.161446426349823	Group		0.50618933458768
DL-Histidinol	Dechloromonas	0.734265734265734	0.00905209711737095	Group	**	0.0807739548361517
DL-Histidinol	Lineage_IIa	-0.440559440559441	0.154215750256718	Group		0.237255000394951
DL-Histidinol	Lactobacillus	0	1	Group		1
DL-Histidinol	S0134_terrestrial_group	0.363636363636364	0.246255228012161	Group		0.324020036858107
DL-Histidinol	Aquicella	-0.0839160839160839	0.800197517952335	Group		1
DL-Histidinol	Pseudenhygromyxa	-0.720339834423175	0.00823183981083762	Group	**	0.0144418242295397
DL-Histidinol	Vermiphilaceae	-0.636363636363636	0.0301142647296562	Group	*	0.0813899046747465
DL-Histidinol	env.OPS_17	-0.454545454545455	0.140413038412287	Group		0.495641796200177
DL-Histidinol	Ilumatobacter	-0.679510674288196	0.0150702293109323	Group	*	0.0505226396916549
DL-Histidinol	Allorhizobium-Neorhizobium-Pararhizobium-Rhizobium	-0.398601398601399	0.200972975530579	Group		0.453236540069716
DL-Histidinol	Halomonas	0.643356643356643	0.0279545528218171	Group	*	0.14084673791359
DL-Histidinol	Paludibaculum	-0.328671328671329	0.297385077720106	Group		0.495641796200177
DL-Histidinol	Adhaeribacter	-0.307692307692308	0.330862674250893	Group		0.973693903956088
DL-Histidinol	Demequina	-0.790160684267828	0.00222554071797829	Group	**	0.0226025398624559
DL-Histidinol	Permianibacter	-0.891889954088806	9.67559259882681e-05	Group	***	0.000358355281438031
DL-Histidinol	Subgroup_11	0.783216783216783	0.00411545002029304	Group	**	0.009353295500666
DL-Histidinol	D05-2	-0.725370099660119	0.00758832663689135	Group	**	0.0118567603701427
DL-Histidinol	Edaphobaculum	-0.671328671328671	0.0204418784224505	Group	*	0.0319404350350789
DL-Histidinol	Niastella	0.601398601398601	0.0428068689875762	Group	*	0.0750997701536425
2-Amino-4-hydroxy-6-(hydroxymethyl)-7,8-dihydropteridine	Sphingomonas	0.0909090909090909	0.783196910294608	Group		1
2-Amino-4-hydroxy-6-(hydroxymethyl)-7,8-dihydropteridine	MND1	0.594405594405594	0.0457531000864937	Group	*	0.0644409860373151
2-Amino-4-hydroxy-6-(hydroxymethyl)-7,8-dihydropteridine	Flavobacterium	-0.909090909090909	0	Group	***	0
2-Amino-4-hydroxy-6-(hydroxymethyl)-7,8-dihydropteridine	PLTA13	0.405594405594406	0.192612183946047	Group		0.419128703672474
2-Amino-4-hydroxy-6-(hydroxymethyl)-7,8-dihydropteridine	TRA3-20	0.440559440559441	0.154215750256718	Group		0.185802108743034
2-Amino-4-hydroxy-6-(hydroxymethyl)-7,8-dihydropteridine	Ellin6067	-0.440559440559441	0.154215750256718	Group		0.294295017829252
2-Amino-4-hydroxy-6-(hydroxymethyl)-7,8-dihydropteridine	Nitrospira	0.755244755244755	0.00659654322080615	Group	**	0.0126856600400118
2-Amino-4-hydroxy-6-(hydroxymethyl)-7,8-dihydropteridine	NB1-j	0.741258741258741	0.0081706398158992	Group	**	0.0247595145936339
2-Amino-4-hydroxy-6-(hydroxymethyl)-7,8-dihydropteridine	CCD24	-0.916083916083916	0	Group	***	0
2-Amino-4-hydroxy-6-(hydroxymethyl)-7,8-dihydropteridine	BIrii41	-0.832167832167832	0.00144087257368034	Group	**	0.00450272679275106
2-Amino-4-hydroxy-6-(hydroxymethyl)-7,8-dihydropteridine	Acidibacter	-0.818181818181818	0.00202719852581382	Group	**	0.00579199578803949
2-Amino-4-hydroxy-6-(hydroxymethyl)-7,8-dihydropteridine	Dongia	-0.118881118881119	0.716184326595525	Group		0.909315361309472
2-Amino-4-hydroxy-6-(hydroxymethyl)-7,8-dihydropteridine	Subgroup_22	0.734265734265734	0.00905209711737095	Group	**	0.0148395034710999
2-Amino-4-hydroxy-6-(hydroxymethyl)-7,8-dihydropteridine	SC-I-84	0.0769230769230769	0.817283290706317	Group		1
2-Amino-4-hydroxy-6-(hydroxymethyl)-7,8-dihydropteridine	Pseudomonas	-0.286713286713287	0.366408456111988	Group		0.86384224781694
2-Amino-4-hydroxy-6-(hydroxymethyl)-7,8-dihydropteridine	Altererythrobacter	-0.888111888111888	9.16586173281696e-05	Group	***	0.000398515727513781
2-Amino-4-hydroxy-6-(hydroxymethyl)-7,8-dihydropteridine	Gaiella	0.832167832167832	0.00144087257368034	Group	**	0.00379176993073774
2-Amino-4-hydroxy-6-(hydroxymethyl)-7,8-dihydropteridine	Subgroup_10	-0.13986013986014	0.667150535987428	Group		0.991230036057101
2-Amino-4-hydroxy-6-(hydroxymethyl)-7,8-dihydropteridine	Chryseolinea	-0.881118881118881	0.000192153086037497	Group	***	0.000492700220608967
2-Amino-4-hydroxy-6-(hydroxymethyl)-7,8-dihydropteridine	Burkholderia-Caballeronia-Paraburkholderia	-0.13986013986014	0.667150535987428	Group		0.991230036057101
2-Amino-4-hydroxy-6-(hydroxymethyl)-7,8-dihydropteridine	Ramlibacter	0.104895104895105	0.749479042672183	Group		0.956945967700329
2-Amino-4-hydroxy-6-(hydroxymethyl)-7,8-dihydropteridine	Pseudolabrys	0.125874125874126	0.699712220731721	Group		0.973693903956088
2-Amino-4-hydroxy-6-(hydroxymethyl)-7,8-dihydropteridine	Novosphingobium	0.755244755244755	0.00659654322080615	Group	**	0.0222242611048584
2-Amino-4-hydroxy-6-(hydroxymethyl)-7,8-dihydropteridine	Lysobacter	0.811188811188811	0.00236893039782362	Group	**	0.0118446519891181
2-Amino-4-hydroxy-6-(hydroxymethyl)-7,8-dihydropteridine	Haliangium	0.391608391608392	0.209564351836237	Group		0.338007019090705
2-Amino-4-hydroxy-6-(hydroxymethyl)-7,8-dihydropteridine	Arenimonas	-0.482517482517483	0.115373605094864	Group		0.334590789346082
2-Amino-4-hydroxy-6-(hydroxymethyl)-7,8-dihydropteridine	Subgroup_5	0.433566433566434	0.161446426349823	Group		0.260286735062226
2-Amino-4-hydroxy-6-(hydroxymethyl)-7,8-dihydropteridine	Ellin6055	0.811188811188811	0.00236893039782362	Group	**	0.0183075686982203
2-Amino-4-hydroxy-6-(hydroxymethyl)-7,8-dihydropteridine	B1-7BS	-0.895104895104895	5.94154087557109e-06	Group	***	0.000118830817511422
2-Amino-4-hydroxy-6-(hydroxymethyl)-7,8-dihydropteridine	AKAU4049	0.783216783216783	0.00411545002029304	Group	**	0.0222824462482671
2-Amino-4-hydroxy-6-(hydroxymethyl)-7,8-dihydropteridine	R7C24	-0.846153846153846	0.00096954014644495	Group	***	0.00425669423764214
2-Amino-4-hydroxy-6-(hydroxymethyl)-7,8-dihydropteridine	MB-A2-108	0.804195804195804	0.00274613530473303	Group	**	0.0160685538487228
2-Amino-4-hydroxy-6-(hydroxymethyl)-7,8-dihydropteridine	Ohtaekwangia	-0.916083916083916	0	Group	***	0
2-Amino-4-hydroxy-6-(hydroxymethyl)-7,8-dihydropteridine	Latescibacteraceae	0.251748251748252	0.430115288763099	Group		0.726246783855969
2-Amino-4-hydroxy-6-(hydroxymethyl)-7,8-dihydropteridine	Aurantisolimonas	-0.412587412587413	0.184480684602262	Group		0.502237295614829
2-Amino-4-hydroxy-6-(hydroxymethyl)-7,8-dihydropteridine	mle1-7	0.867132867132867	0.000443302209472017	Group	***	0.00177320883788807
2-Amino-4-hydroxy-6-(hydroxymethyl)-7,8-dihydropteridine	Steroidobacter	-0.251748251748252	0.430115288763099	Group		0.661946680041619
2-Amino-4-hydroxy-6-(hydroxymethyl)-7,8-dihydropteridine	Terrimonas	-0.629370629370629	0.0323947497201257	Group	*	0.0811619812312387
2-Amino-4-hydroxy-6-(hydroxymethyl)-7,8-dihydropteridine	EPR3968-O8a-Bc78	-0.734265734265734	0.00905209711737095	Group	**	0.0359084149233708
2-Amino-4-hydroxy-6-(hydroxymethyl)-7,8-dihydropteridine	MBNT15	0.321678321678322	0.308312360549134	Group		0.69297543066857
2-Amino-4-hydroxy-6-(hydroxymethyl)-7,8-dihydropteridine	OM60(NOR5)_clade	0.237762237762238	0.457102206809002	Group		0.842569795994735
2-Amino-4-hydroxy-6-(hydroxymethyl)-7,8-dihydropteridine	Nocardioides	-0.146853146853147	0.651073351116621	Group		1
2-Amino-4-hydroxy-6-(hydroxymethyl)-7,8-dihydropteridine	Flavisolibacter	0.622377622377623	0.0348001228553438	Group	*	0.0870003071383595
2-Amino-4-hydroxy-6-(hydroxymethyl)-7,8-dihydropteridine	bacteriap25	0.552447552447553	0.0666290014487934	Group		0.146857295203297
2-Amino-4-hydroxy-6-(hydroxymethyl)-7,8-dihydropteridine	Bryobacter	-0.426573426573427	0.168899525405203	Group		0.21935003299377
2-Amino-4-hydroxy-6-(hydroxymethyl)-7,8-dihydropteridine	IMCC26256	0.839160839160839	0.0011918743865398	Group	**	0.00537061147795931
2-Amino-4-hydroxy-6-(hydroxymethyl)-7,8-dihydropteridine	Subgroup_25	0.86013986013986	0.000597084260510472	Group	***	0.00663426956122747
2-Amino-4-hydroxy-6-(hydroxymethyl)-7,8-dihydropteridine	IS-44	-0.846153846153846	0.00096954014644495	Group	***	0.00858167282729075
2-Amino-4-hydroxy-6-(hydroxymethyl)-7,8-dihydropteridine	Thauera	0.503496503496504	0.0987515700723274	Group		0.199331731174536
2-Amino-4-hydroxy-6-(hydroxymethyl)-7,8-dihydropteridine	AKYH767	-0.671328671328671	0.0204418784224505	Group	*	0.0735646126889924
2-Amino-4-hydroxy-6-(hydroxymethyl)-7,8-dihydropteridine	Muribaculaceae	-0.202797202797203	0.528100236783455	Group		0.901554778361389
2-Amino-4-hydroxy-6-(hydroxymethyl)-7,8-dihydropteridine	SWB02	0.027972027972028	0.9386633634935	Group		1
2-Amino-4-hydroxy-6-(hydroxymethyl)-7,8-dihydropteridine	OM27_clade	-0.125874125874126	0.699712220731721	Group		0.969667455570486
2-Amino-4-hydroxy-6-(hydroxymethyl)-7,8-dihydropteridine	Phenylobacterium	0.405594405594406	0.192612183946047	Group		0.563735739975829
2-Amino-4-hydroxy-6-(hydroxymethyl)-7,8-dihydropteridine	Subgroup_7	0.65034965034965	0.0259115168459695	Group	*	0.144845655323464
2-Amino-4-hydroxy-6-(hydroxymethyl)-7,8-dihydropteridine	Reyranella	-0.146853146853147	0.651073351116621	Group		0.991230036057101
2-Amino-4-hydroxy-6-(hydroxymethyl)-7,8-dihydropteridine	Latescibacterota	0.783216783216783	0.00411545002029304	Group	**	0.0111228378926839
2-Amino-4-hydroxy-6-(hydroxymethyl)-7,8-dihydropteridine	NS9_marine_group	-0.566433566433566	0.0590341482159041	Group		0.0784358999085485
2-Amino-4-hydroxy-6-(hydroxymethyl)-7,8-dihydropteridine	Streptomyces	-0.112084234934135	0.728736103841387	Group		0.991380381721317
2-Amino-4-hydroxy-6-(hydroxymethyl)-7,8-dihydropteridine	Aeromonas	-0.636363636363636	0.0301142647296562	Group	*	0.0740778681271218
2-Amino-4-hydroxy-6-(hydroxymethyl)-7,8-dihydropteridine	Iamia	0.244755244755245	0.443504275627885	Group		0.755165460900851
2-Amino-4-hydroxy-6-(hydroxymethyl)-7,8-dihydropteridine	Polycyclovorans	0.676008041946504	0.0158066882441519	Group	*	0.0254946584583095
2-Amino-4-hydroxy-6-(hydroxymethyl)-7,8-dihydropteridine	Pedomicrobium	-0.475524475524476	0.121319356446693	Group		0.349912511485197
2-Amino-4-hydroxy-6-(hydroxymethyl)-7,8-dihydropteridine	TM7	-0.783216783216783	0.00411545002029303	Group	**	0.00875627663892136
2-Amino-4-hydroxy-6-(hydroxymethyl)-7,8-dihydropteridine	Hirschia	-0.636363636363636	0.0301142647296562	Group	*	0.0792480650780426
2-Amino-4-hydroxy-6-(hydroxymethyl)-7,8-dihydropteridine	RCP2-54	0.321678321678322	0.308312360549134	Group		0.78246549205231
2-Amino-4-hydroxy-6-(hydroxymethyl)-7,8-dihydropteridine	Dinghuibacter	-0.65034965034965	0.0259115168459695	Group	*	0.0436789887840892
2-Amino-4-hydroxy-6-(hydroxymethyl)-7,8-dihydropteridine	BD2-11_terrestrial_group	0.636363636363636	0.0301142647296562	Group	*	0.0580002047589063
2-Amino-4-hydroxy-6-(hydroxymethyl)-7,8-dihydropteridine	Actinoplanes	-0.850668484414464	0.000452626142957008	Group	***	0.00146008433211938
2-Amino-4-hydroxy-6-(hydroxymethyl)-7,8-dihydropteridine	Ahniella	0.104895104895105	0.749479042672183	Group		1
2-Amino-4-hydroxy-6-(hydroxymethyl)-7,8-dihydropteridine	Gemmatimonas	0.608391608391608	0.0400020487886457	Group	*	0.152510333621646
2-Amino-4-hydroxy-6-(hydroxymethyl)-7,8-dihydropteridine	SJA-28	-0.776223776223776	0.0046598806161296	Group	**	0.0129441128225822
2-Amino-4-hydroxy-6-(hydroxymethyl)-7,8-dihydropteridine	Puia	0.699300699300699	0.0145393118705073	Group	*	0.0817019644401673
2-Amino-4-hydroxy-6-(hydroxymethyl)-7,8-dihydropteridine	Chitinibacter	-0.678321678321678	0.0188251260525212	Group	*	0.031906993309358
2-Amino-4-hydroxy-6-(hydroxymethyl)-7,8-dihydropteridine	A0839	-0.454545454545455	0.140413038412287	Group		0.375332278678229
2-Amino-4-hydroxy-6-(hydroxymethyl)-7,8-dihydropteridine	BD1-7_clade	0.216783216783217	0.499114747625363	Group		0.601343069428148
2-Amino-4-hydroxy-6-(hydroxymethyl)-7,8-dihydropteridine	KF-JG30-B3	0.748251748251748	0.00735320726192815	Group	**	0.0232969132338375
2-Amino-4-hydroxy-6-(hydroxymethyl)-7,8-dihydropteridine	Azospira	0.146853146853147	0.651073351116621	Group		0.778461224560353
2-Amino-4-hydroxy-6-(hydroxymethyl)-7,8-dihydropteridine	Hyphomicrobium	-0.86013986013986	0.000597084260510472	Group	***	0.0014216291916916
2-Amino-4-hydroxy-6-(hydroxymethyl)-7,8-dihydropteridine	Devosia	-0.601398601398601	0.0428068689875762	Group	*	0.266896135330615
2-Amino-4-hydroxy-6-(hydroxymethyl)-7,8-dihydropteridine	BSV26	0.300699300699301	0.342483375440193	Group		0.50618933458768
2-Amino-4-hydroxy-6-(hydroxymethyl)-7,8-dihydropteridine	Dechloromonas	0.573426573426573	0.0554813240816213	Group		0.115586091836711
2-Amino-4-hydroxy-6-(hydroxymethyl)-7,8-dihydropteridine	Lineage_IIa	-0.447552447552448	0.147205377767155	Group		0.237255000394951
2-Amino-4-hydroxy-6-(hydroxymethyl)-7,8-dihydropteridine	Lactobacillus	-0.0839160839160839	0.800197517952335	Group		1
2-Amino-4-hydroxy-6-(hydroxymethyl)-7,8-dihydropteridine	S0134_terrestrial_group	0.552447552447553	0.0666290014487934	Group		0.190646789165715
2-Amino-4-hydroxy-6-(hydroxymethyl)-7,8-dihydropteridine	Aquicella	0.13986013986014	0.667150535987429	Group		1
2-Amino-4-hydroxy-6-(hydroxymethyl)-7,8-dihydropteridine	Pseudenhygromyxa	-0.772592464899468	0.00322232531318509	Group	**	0.0115083046899468
2-Amino-4-hydroxy-6-(hydroxymethyl)-7,8-dihydropteridine	Vermiphilaceae	-0.685314685314685	0.0173050234870596	Group	*	0.0749408849108194
2-Amino-4-hydroxy-6-(hydroxymethyl)-7,8-dihydropteridine	env.OPS_17	-0.342657342657343	0.276230512588156	Group		0.495641796200177
2-Amino-4-hydroxy-6-(hydroxymethyl)-7,8-dihydropteridine	Ilumatobacter	-0.690018571313271	0.0130122431840831	Group	*	0.0505226396916549
2-Amino-4-hydroxy-6-(hydroxymethyl)-7,8-dihydropteridine	Allorhizobium-Neorhizobium-Pararhizobium-Rhizobium	-0.342657342657343	0.276230512588156	Group		0.453236540069716
2-Amino-4-hydroxy-6-(hydroxymethyl)-7,8-dihydropteridine	Halomonas	0.41958041958042	0.176577010697551	Group		0.226380782945578
2-Amino-4-hydroxy-6-(hydroxymethyl)-7,8-dihydropteridine	Paludibaculum	-0.363636363636364	0.246255228012161	Group		0.485916803813129
2-Amino-4-hydroxy-6-(hydroxymethyl)-7,8-dihydropteridine	Adhaeribacter	-0.118881118881119	0.716184326595525	Group		0.973693903956088
2-Amino-4-hydroxy-6-(hydroxymethyl)-7,8-dihydropteridine	Demequina	-0.622874413274189	0.0305040108697831	Group	*	0.0423345312778095
2-Amino-4-hydroxy-6-(hydroxymethyl)-7,8-dihydropteridine	Permianibacter	-0.913643367603167	3.26718689327679e-05	Group	***	0.000233370492376914
2-Amino-4-hydroxy-6-(hydroxymethyl)-7,8-dihydropteridine	Subgroup_11	0.762237762237762	0.00589747599033439	Group	**	0.0111273131893102
2-Amino-4-hydroxy-6-(hydroxymethyl)-7,8-dihydropteridine	D05-2	-0.880303519004998	0.000157757375943142	Group	***	0.00112683839959387
2-Amino-4-hydroxy-6-(hydroxymethyl)-7,8-dihydropteridine	Edaphobaculum	-0.762237762237762	0.00589747599033439	Group	**	0.0153407981879213
2-Amino-4-hydroxy-6-(hydroxymethyl)-7,8-dihydropteridine	Niastella	0.727272727272727	0.0100009174971863	Group	*	0.0416704895716096
Palatinose	Sphingomonas	-0.055944055944056	0.868980339326347	Group		1
Palatinose	MND1	0.657342657342657	0.0239810831714622	Group	*	0.0570501077996267
Palatinose	Flavobacterium	-0.846153846153846	0.00096954014644495	Group	***	0.00236473206449988
Palatinose	PLTA13	0.454545454545455	0.140413038412287	Group		0.419128703672474
Palatinose	TRA3-20	0.594405594405594	0.0457531000864937	Group	*	0.130723143104268
Palatinose	Ellin6067	-0.538461538461539	0.0749022866724823	Group		0.294295017829252
Palatinose	Nitrospira	0.622377622377623	0.0348001228553438	Group	*	0.0483335039657553
Palatinose	NB1-j	0.545454545454546	0.0706789050614175	Group		0.105490903076743
Palatinose	CCD24	-0.734265734265734	0.00905209711737095	Group	**	0.013510592712494
Palatinose	BIrii41	-0.727272727272727	0.0100009174971863	Group	*	0.0172429612020453
Palatinose	Acidibacter	-0.545454545454546	0.0706789050614176	Group		0.0942385400818901
Palatinose	Dongia	0.286713286713287	0.366408456111988	Group		0.909315361309472
Palatinose	Subgroup_22	0.608391608391608	0.0400020487886457	Group	*	0.0519507127125269
Palatinose	SC-I-84	0.048951048951049	0.88633510886492	Group		1
Palatinose	Pseudomonas	-0.146853146853147	0.651073351116621	Group		0.86384224781694
Palatinose	Altererythrobacter	-0.692307692307692	0.0158776933220116	Group	*	0.0248088958156431
Palatinose	Gaiella	0.594405594405594	0.0457531000864937	Group	*	0.0653615715521339
Palatinose	Subgroup_10	-0.055944055944056	0.868980339326347	Group		0.991230036057101
Palatinose	Chryseolinea	-0.72027972027972	0.0110205186889633	Group	*	0.0162066451308284
Palatinose	Burkholderia-Caballeronia-Paraburkholderia	-0.475524475524476	0.121319356446693	Group		0.991230036057101
Palatinose	Ramlibacter	0.104895104895105	0.749479042672183	Group		0.956945967700329
Palatinose	Pseudolabrys	0.342657342657343	0.276230512588156	Group		0.973693903956088
Palatinose	Novosphingobium	0.727272727272727	0.0100009174971863	Group	*	0.0222242611048584
Palatinose	Lysobacter	0.713286713286713	0.0121143948815955	Group	*	0.0212533243536763
Palatinose	Haliangium	0.496503496503497	0.104092832873526	Group		0.303506315657879
Palatinose	Arenimonas	-0.657342657342657	0.0239810831714622	Group	*	0.334590789346082
Palatinose	Subgroup_5	0.433566433566434	0.161446426349823	Group		0.260286735062226
Palatinose	Ellin6055	0.671328671328671	0.0204418784224505	Group	*	0.0393113046585587
Palatinose	B1-7BS	-0.811188811188811	0.00236893039782362	Group	**	0.00696744234654006
Palatinose	AKAU4049	0.818181818181818	0.00202719852581381	Group	**	0.0222824462482671
Palatinose	R7C24	-0.762237762237762	0.00589747599033439	Group	**	0.0105312071255971
Palatinose	MB-A2-108	0.496503496503497	0.104092832873526	Group		0.14066599036963
Palatinose	Ohtaekwangia	-0.671328671328671	0.0204418784224505	Group	*	0.0296259107571746
Palatinose	Latescibacteraceae	0.377622377622378	0.227443132465378	Group		0.726246783855969
Palatinose	Aurantisolimonas	-0.251748251748252	0.430115288763099	Group		0.597382345504304
Palatinose	mle1-7	0.713286713286713	0.0121143948815955	Group	*	0.018081186390441
Palatinose	Steroidobacter	0.181818181818182	0.572958221209956	Group		0.716197776512445
Palatinose	Terrimonas	-0.580419580419581	0.0520862417500275	Group		0.0898038650862543
Palatinose	EPR3968-O8a-Bc78	-0.405594405594406	0.192612183946047	Group		0.263852306775407
Palatinose	MBNT15	0.293706293706294	0.354332534211376	Group		0.69297543066857
Palatinose	OM60(NOR5)_clade	0.265734265734266	0.40397665927503	Group		0.842569795994735
Palatinose	Nocardioides	-0.13986013986014	0.667150535987428	Group		1
Palatinose	Flavisolibacter	0.391608391608392	0.209564351836237	Group		0.279419135781649
Palatinose	bacteriap25	0.475524475524476	0.121319356446693	Group		0.192570407058243
Palatinose	Bryobacter	-0.384615384615385	0.218387426912988	Group		0.266326130381693
Palatinose	IMCC26256	0.755244755244755	0.00659654322080615	Group	**	0.0113733503807003
Palatinose	Subgroup_25	0.902097902097902	0	Group	***	0
Palatinose	IS-44	-0.727272727272727	0.0100009174971863	Group	*	0.0212785478663538
Palatinose	Thauera	0.0979020979020979	0.766288456385056	Group		0.860998265601187
Palatinose	AKYH767	-0.293706293706294	0.354332534211376	Group		0.448522195204273
Palatinose	Muribaculaceae	-0.559440559440559	0.0627487199268388	Group		0.749022866724823
Palatinose	SWB02	0.216783216783217	0.499114747625363	Group		1
Palatinose	OM27_clade	-0.0699300699300699	0.834447145237479	Group		0.969667455570486
Palatinose	Phenylobacterium	0.41958041958042	0.176577010697551	Group		0.563735739975829
Palatinose	Subgroup_7	0.468531468531469	0.127472652576309	Group		0.231768459229653
Palatinose	Reyranella	0.013986013986014	0.973693903956088	Group		0.991230036057101
Palatinose	Latescibacterota	0.587412587412588	0.0488448583092957	Group	*	0.070789649723617
Palatinose	NS9_marine_group	-0.685314685314685	0.0173050234870596	Group	*	0.0618036553109271
Palatinose	Streptomyces	0.0875658085422933	0.786694014208633	Group		0.991380381721317
Palatinose	Aeromonas	-0.706293706293706	0.0132861135216472	Group	*	0.0740778681271218
Palatinose	Iamia	-0.125874125874126	0.699712220731721	Group		0.832990738966335
Palatinose	Polycyclovorans	0.591944865745903	0.0425901828134519	Group	*	0.0560397142282262
Palatinose	Pedomicrobium	-0.258741258741259	0.416938426539878	Group		0.502335453662504
Palatinose	TM7	-0.699300699300699	0.0145393118705073	Group	*	0.0213813409860402
Palatinose	Hirschia	-0.559440559440559	0.0627487199268388	Group		0.110085473555858
Palatinose	RCP2-54	0.181818181818182	0.572958221209956	Group		0.868097801488828
Palatinose	Dinghuibacter	-0.741258741258741	0.0081706398158992	Group	**	0.0333363916572877
Palatinose	BD2-11_terrestrial_group	0.72027972027972	0.0110205186889633	Group	*	0.0531444540865888
Palatinose	Actinoplanes	-0.722534319398059	0.00794627869866615	Group	**	0.0120398162101002
Palatinose	Ahniella	0.461538461538462	0.133836315738433	Group		1
Palatinose	Gemmatimonas	0.65034965034965	0.0259115168459695	Group	*	0.152510333621646
Palatinose	SJA-28	-0.825174825174825	0.00171859567294698	Group	**	0.011262214032299
Palatinose	Puia	0.769230769230769	0.0052529205777348	Group	**	0.0817019644401673
Palatinose	Chitinibacter	-0.629370629370629	0.0323947497201257	Group	*	0.044992707944619
Palatinose	A0839	-0.447552447552448	0.147205377767155	Group		0.375332278678229
Palatinose	BD1-7_clade	0.167832167832168	0.603727651288199	Group		0.656225707921955
Palatinose	KF-JG30-B3	0.839160839160839	0.0011918743865398	Group	**	0.0232969132338375
Palatinose	Azospira	0.496503496503497	0.104092832873526	Group		0.69395221915684
Palatinose	Hyphomicrobium	-0.671328671328671	0.0204418784224505	Group	*	0.0296259107571746
Palatinose	Devosia	-0.454545454545455	0.140413038412287	Group		0.280826076824574
Palatinose	BSV26	0.370629370629371	0.23673221413855	Group		0.50618933458768
Palatinose	Dechloromonas	0.867132867132867	0.000443302209472017	Group	***	0.0147767403157339
Palatinose	Lineage_IIa	-0.13986013986014	0.667150535987428	Group		0.717366167728417
Palatinose	Lactobacillus	-0.461538461538462	0.133836315738433	Group		1
Palatinose	S0134_terrestrial_group	0.559440559440559	0.0627487199268389	Group		0.190646789165715
Palatinose	Aquicella	0.111888111888112	0.732775446034506	Group		1
Palatinose	Pseudenhygromyxa	-0.877097725852053	0.000179040082669009	Group	***	0.00496886786467885
Palatinose	Vermiphilaceae	-0.888111888111888	9.16586173281696e-05	Group	***	0.00458293086640848
Palatinose	env.OPS_17	-0.174825174825175	0.588259894923335	Group		0.726246783855969
Palatinose	Ilumatobacter	-0.823118600297557	0.00100494678387463	Group	**	0.049837144353382
Palatinose	Allorhizobium-Neorhizobium-Pararhizobium-Rhizobium	-0.461538461538462	0.133836315738433	Group		0.453236540069716
Palatinose	Halomonas	0.272727272727273	0.391232746026155	Group		0.444582665938813
Palatinose	Paludibaculum	-0.132867132867133	0.683365534284606	Group		0.862872682645211
Palatinose	Adhaeribacter	-0.398601398601399	0.200972975530579	Group		0.973693903956088
Palatinose	Demequina	-0.747449295929027	0.00519858416836486	Group	**	0.0226025398624559
Palatinose	Permianibacter	-0.826629713545723	0.000914801334335178	Group	***	0.00163357381131282
Palatinose	Subgroup_11	0.601398601398601	0.0428068689875762	Group	*	0.0586395465583236
Palatinose	D05-2	-0.845091378244798	0.00053836550782305	Group	***	0.00199394632527056
Palatinose	Edaphobaculum	-0.72027972027972	0.0110205186889633	Group	*	0.019679497658863
Palatinose	Niastella	0.811188811188811	0.00236893039782362	Group	**	0.0388031954165069
Palmitic amide	Sphingomonas	0.0629370629370629	0.851681911253292	Group		1
Palmitic amide	MND1	-0.0909090909090909	0.783196910294608	Group		0.799180520708784
Palmitic amide	Flavobacterium	0.48951048951049	0.109632452145995	Group		0.142379807981812
Palmitic amide	PLTA13	0.034965034965035	0.921184082791962	Group		0.930488972517133
Palmitic amide	TRA3-20	0.041958041958042	0.90373883620237	Group		0.922182485920786
Palmitic amide	Ellin6067	0.293706293706294	0.354332534211376	Group		0.402650607058382
Palmitic amide	Nitrospira	-0.20979020979021	0.513512513412579	Group		0.546289907885722
Palmitic amide	NB1-j	-0.0769230769230769	0.817283290706317	Group		0.833962541537058
Palmitic amide	CCD24	0.48951048951049	0.109632452145995	Group		0.144253226507888
Palmitic amide	BIrii41	0.258741258741259	0.416938426539878	Group		0.468470142179638
Palmitic amide	Acidibacter	0.398601398601399	0.200972975530579	Group		0.254396171557695
Palmitic amide	Dongia	-0.13986013986014	0.667150535987428	Group		0.909315361309472
Palmitic amide	Subgroup_22	-0.0909090909090909	0.783196910294608	Group		0.791107990196574
Palmitic amide	SC-I-84	-0.342657342657343	0.276230512588156	Group		1
Palmitic amide	Pseudomonas	0.034965034965035	0.921184082791962	Group		0.985741396843246
Palmitic amide	Altererythrobacter	0.559440559440559	0.0627487199268389	Group		0.0836649599024519
Palmitic amide	Gaiella	-0.384615384615385	0.218387426912988	Group		0.272984283641235
Palmitic amide	Subgroup_10	0.580419580419581	0.0520862417500275	Group		0.991230036057101
Palmitic amide	Chryseolinea	0.461538461538462	0.133836315738433	Group		0.167295394673041
Palmitic amide	Burkholderia-Caballeronia-Paraburkholderia	-0.0699300699300699	0.834447145237479	Group		0.991230036057101
Palmitic amide	Ramlibacter	-0.174825174825175	0.588259894923335	Group		0.956945967700329
Palmitic amide	Pseudolabrys	0.13986013986014	0.667150535987429	Group		0.973693903956088
Palmitic amide	Novosphingobium	-0.27972027972028	0.378709233642039	Group		0.430351401865953
Palmitic amide	Lysobacter	-0.300699300699301	0.342483375440192	Group		0.407718304095467
Palmitic amide	Haliangium	-0.524475524475525	0.0838845872329148	Group		0.303506315657879
Palmitic amide	Arenimonas	0.27972027972028	0.378709233642039	Group		0.467542263755604
Palmitic amide	Subgroup_5	0.167832167832168	0.603727651288199	Group		0.642263458817233
Palmitic amide	Ellin6055	-0.181818181818182	0.572958221209956	Group		0.643773282258378
Palmitic amide	B1-7BS	0.195804195804196	0.54287352062982	Group		0.638674730152729
Palmitic amide	AKAU4049	-0.433566433566434	0.161446426349823	Group		0.201808032937279
Palmitic amide	R7C24	0.27972027972028	0.378709233642039	Group		0.430351401865953
Palmitic amide	MB-A2-108	-0.398601398601399	0.200972975530579	Group		0.261003864325427
Palmitic amide	Ohtaekwangia	0.188811188811189	0.557827775088338	Group		0.593433803285466
Palmitic amide	Latescibacteraceae	0.174825174825175	0.588259894923335	Group		0.726246783855969
Palmitic amide	Aurantisolimonas	0.342657342657343	0.276230512588156	Group		0.502237295614829
Palmitic amide	mle1-7	-0.41958041958042	0.176577010697551	Group		0.223515203414622
Palmitic amide	Steroidobacter	0.013986013986014	0.973693903956088	Group		0.98352919591524
Palmitic amide	Terrimonas	0.307692307692308	0.330862674250893	Group		0.393884136012968
Palmitic amide	EPR3968-O8a-Bc78	0.433566433566434	0.161446426349823	Group		0.233980328043222
Palmitic amide	MBNT15	-0.118881118881119	0.716184326595525	Group		0.892236955562123
Palmitic amide	OM60(NOR5)_clade	-0.230769230769231	0.470905693526396	Group		0.842569795994735
Palmitic amide	Nocardioides	-0.055944055944056	0.868980339326347	Group		1
Palmitic amide	Flavisolibacter	-0.230769230769231	0.470905693526396	Group		0.506350208092899
Palmitic amide	bacteriap25	-0.237762237762238	0.457102206809002	Group		0.491507749256991
Palmitic amide	Bryobacter	-0.00699300699300699	0.991230036057101	Group		0.991230036057101
Palmitic amide	IMCC26256	-0.265734265734266	0.403976659275029	Group		0.480924594375035
Palmitic amide	Subgroup_25	-0.356643356643357	0.256012537309024	Group		0.304776830129791
Palmitic amide	IS-44	0.321678321678322	0.308312360549134	Group		0.385390450686418
Palmitic amide	Thauera	-0.055944055944056	0.868980339326347	Group		0.912867511315524
Palmitic amide	AKYH767	0.433566433566434	0.161446426349823	Group		0.224231147708087
Palmitic amide	Muribaculaceae	0.27972027972028	0.378709233642039	Group		0.901554778361389
Palmitic amide	SWB02	0.020979020979021	0.956169154937949	Group		1
Palmitic amide	OM27_clade	0.314685314685315	0.319471912561452	Group		0.969667455570486
Palmitic amide	Phenylobacterium	-0.384615384615385	0.218387426912988	Group		0.563735739975829
Palmitic amide	Subgroup_7	-0.517482517482518	0.0886508785755338	Group		0.170482458799103
Palmitic amide	Reyranella	0.13986013986014	0.667150535987429	Group		0.991230036057101
Palmitic amide	Latescibacterota	-0.195804195804196	0.54287352062982	Group		0.596564308384418
Palmitic amide	NS9_marine_group	0.0629370629370629	0.851681911253292	Group		0.860284758841709
Palmitic amide	Streptomyces	-0.133100028984286	0.680063845919737	Group		0.991380381721317
Palmitic amide	Aeromonas	0.118881118881119	0.716184326595525	Group		0.761898219782473
Palmitic amide	Iamia	0.048951048951049	0.88633510886492	Group		0.931689521858113
Palmitic amide	Polycyclovorans	-0.224168469868271	0.483665965701008	Group		0.520070930861299
Palmitic amide	Pedomicrobium	0.398601398601399	0.200972975530579	Group		0.349912511485197
Palmitic amide	TM7	0.384615384615385	0.218387426912988	Group		0.253938868503474
Palmitic amide	Hirschia	0.531468531468532	0.0793029394097802	Group		0.125877681602826
Palmitic amide	RCP2-54	0.034965034965035	0.921184082791962	Group		1
Palmitic amide	Dinghuibacter	0	1	Group		1
Palmitic amide	BD2-11_terrestrial_group	-0.111888111888112	0.732775446034506	Group		0.763307756285944
Palmitic amide	Actinoplanes	0.298979718371611	0.345162700499119	Group		0.387823258987774
Palmitic amide	Ahniella	-0.475524475524476	0.121319356446693	Group		1
Palmitic amide	Gemmatimonas	-0.615384615384615	0.0373345113663698	Group	*	0.152510333621646
Palmitic amide	SJA-28	0.426573426573427	0.168899525405203	Group		0.211124406756504
Palmitic amide	Puia	-0.314685314685315	0.319471912561452	Group		0.384905918748737
Palmitic amide	Chitinibacter	0.13986013986014	0.667150535987429	Group		0.70226372209203
Palmitic amide	A0839	0.293706293706294	0.354332534211376	Group		0.50618933458768
Palmitic amide	BD1-7_clade	0.167832167832168	0.603727651288199	Group		0.656225707921955
Palmitic amide	KF-JG30-B3	-0.559440559440559	0.0627487199268388	Group		0.0804470768292805
Palmitic amide	Azospira	-0.321678321678322	0.308312360549134	Group		0.778461224560353
Palmitic amide	Hyphomicrobium	0.48951048951049	0.109632452145995	Group		0.142379807981812
Palmitic amide	Devosia	0.601398601398601	0.0428068689875762	Group	*	0.266896135330615
Palmitic amide	BSV26	0.104895104895105	0.749479042672183	Group		0.823603343595806
Palmitic amide	Dechloromonas	-0.342657342657343	0.276230512588156	Group		0.317506336308225
Palmitic amide	Lineage_IIa	0.272727272727273	0.391232746026155	Group		0.454921797704831
Palmitic amide	Lactobacillus	0.216783216783217	0.499114747625363	Group		1
Palmitic amide	S0134_terrestrial_group	-0.041958041958042	0.903738836202369	Group		0.922182485920785
Palmitic amide	Aquicella	0.0629370629370629	0.851681911253292	Group		1
Palmitic amide	Pseudenhygromyxa	0.3956270593205	0.203019829327252	Group		0.250641764601546
Palmitic amide	Vermiphilaceae	0.566433566433566	0.0590341482159041	Group		0.107334814938007
Palmitic amide	env.OPS_17	0.125874125874126	0.699712220731721	Group		0.832990738966335
Palmitic amide	Ilumatobacter	0.490368527836842	0.105548053930175	Group		0.142632505311047
Palmitic amide	Allorhizobium-Neorhizobium-Pararhizobium-Rhizobium	-0.230769230769231	0.470905693526396	Group		0.535120106279996
Palmitic amide	Halomonas	0.0909090909090909	0.783196910294608	Group		0.791107990196574
Palmitic amide	Paludibaculum	0.0979020979020979	0.766288456385056	Group		0.891033088819833
Palmitic amide	Adhaeribacter	0.433566433566434	0.161446426349823	Group		0.973693903956088
Palmitic amide	Demequina	0.192201247524607	0.549541121562551	Group		0.578464338486896
Palmitic amide	Permianibacter	0.246538686496093	0.439840269979982	Group		0.499818488613616
Palmitic amide	Subgroup_11	-0.307692307692308	0.330862674250893	Group		0.351981568352014
Palmitic amide	D05-2	0.436630545426479	0.155848725260584	Group		0.19980605802639
Palmitic amide	Edaphobaculum	0.370629370629371	0.23673221413855	Group		0.285219535106687
Palmitic amide	Niastella	-0.615384615384615	0.0373345113663698	Group	*	0.0666687702970889
Dibutyl phthalate	Sphingomonas	0.104895104895105	0.749479042672183	Group		1
Dibutyl phthalate	MND1	0.545454545454546	0.0706789050614175	Group		0.0894669684321741
Dibutyl phthalate	Flavobacterium	-0.853146853146853	0.000771902003950588	Group	***	0.00208622163229889
Dibutyl phthalate	PLTA13	0.377622377622378	0.227443132465378	Group		0.445966926402702
Dibutyl phthalate	TRA3-20	0.405594405594406	0.192612183946047	Group		0.216418184209042
Dibutyl phthalate	Ellin6067	-0.41958041958042	0.176577010697551	Group		0.294295017829252
Dibutyl phthalate	Nitrospira	0.79020979020979	0.00361681438239293	Group	**	0.00977517400646738
Dibutyl phthalate	NB1-j	0.685314685314685	0.0173050234870596	Group	*	0.0346100469741192
Dibutyl phthalate	CCD24	-0.958041958041958	0	Group	***	0
Dibutyl phthalate	BIrii41	-0.888111888111888	9.16586173281696e-05	Group	***	0.00101842908142411
Dibutyl phthalate	Acidibacter	-0.867132867132867	0.000443302209472018	Group	***	0.0034100169959386
Dibutyl phthalate	Dongia	-0.13986013986014	0.667150535987428	Group		0.909315361309472
Dibutyl phthalate	Subgroup_22	0.741258741258741	0.0081706398158992	Group	**	0.0138485420608461
Dibutyl phthalate	SC-I-84	0.153846153846154	0.635139955377586	Group		1
Dibutyl phthalate	Pseudomonas	-0.377622377622378	0.227443132465378	Group		0.86384224781694
Dibutyl phthalate	Altererythrobacter	-0.86013986013986	0.000597084260510472	Group	***	0.0019260782597112
Dibutyl phthalate	Gaiella	0.895104895104895	5.94154087557109e-06	Group	***	5.94154087557109e-05
Dibutyl phthalate	Subgroup_10	-0.272727272727273	0.391232746026155	Group		0.991230036057101
Dibutyl phthalate	Chryseolinea	-0.895104895104895	5.94154087557109e-06	Group	***	1.80046693199124e-05
Dibutyl phthalate	Burkholderia-Caballeronia-Paraburkholderia	-0.0769230769230769	0.817283290706317	Group		0.991230036057101
Dibutyl phthalate	Ramlibacter	0.111888111888112	0.732775446034506	Group		0.956945967700329
Dibutyl phthalate	Pseudolabrys	0.0699300699300699	0.834447145237479	Group		0.973693903956088
Dibutyl phthalate	Novosphingobium	0.846153846153846	0.00096954014644495	Group	***	0.019390802928899
Dibutyl phthalate	Lysobacter	0.867132867132867	0.000443302209472017	Group	***	0.00886604418944034
Dibutyl phthalate	Haliangium	0.370629370629371	0.23673221413855	Group		0.353331662893358
Dibutyl phthalate	Arenimonas	-0.398601398601399	0.200972975530579	Group		0.365405410055598
Dibutyl phthalate	Subgroup_5	0.335664335664336	0.286690914249746	Group		0.329529786493961
Dibutyl phthalate	Ellin6055	0.706293706293706	0.0132861135216472	Group	*	0.033782326217046
Dibutyl phthalate	B1-7BS	-0.86013986013986	0.000597084260510472	Group	***	0.00482438752469118
Dibutyl phthalate	AKAU4049	0.776223776223776	0.0046598806161296	Group	**	0.0222824462482671
Dibutyl phthalate	R7C24	-0.853146853146853	0.000771902003950588	Group	***	0.00425669423764214
Dibutyl phthalate	MB-A2-108	0.776223776223776	0.0046598806161296	Group	**	0.0160685538487228
Dibutyl phthalate	Ohtaekwangia	-0.881118881118881	0.000192153086037497	Group	***	0.00043671155917613
Dibutyl phthalate	Latescibacteraceae	0.167832167832168	0.603727651288199	Group		0.736253233278292
Dibutyl phthalate	Aurantisolimonas	-0.524475524475525	0.0838845872329148	Group		0.502237295614829
Dibutyl phthalate	mle1-7	0.881118881118881	0.000192153086037497	Group	***	0.00113031227080881
Dibutyl phthalate	Steroidobacter	-0.286713286713287	0.366408456111988	Group		0.661946680041619
Dibutyl phthalate	Terrimonas	-0.643356643356643	0.0279545528218171	Group	*	0.0811619812312387
Dibutyl phthalate	EPR3968-O8a-Bc78	-0.818181818181818	0.00202719852581382	Group	**	0.0359084149233708
Dibutyl phthalate	MBNT15	0.307692307692308	0.330862674250893	Group		0.69297543066857
Dibutyl phthalate	OM60(NOR5)_clade	0.34965034965035	0.26600430932519	Group		0.842569795994735
Dibutyl phthalate	Nocardioides	0.00699300699300699	0.991230036057101	Group		1
Dibutyl phthalate	Flavisolibacter	0.664335664335664	0.0221592071503023	Group	*	0.0860407563704463
Dibutyl phthalate	bacteriap25	0.608391608391608	0.0400020487886457	Group	*	0.142259805337491
Dibutyl phthalate	Bryobacter	-0.559440559440559	0.0627487199268388	Group		0.150380649066846
Dibutyl phthalate	IMCC26256	0.839160839160839	0.0011918743865398	Group	**	0.00537061147795931
Dibutyl phthalate	Subgroup_25	0.846153846153846	0.00096954014644495	Group	***	0.00745800112649962
Dibutyl phthalate	IS-44	-0.867132867132867	0.000443302209472018	Group	***	0.00738837015786697
Dibutyl phthalate	Thauera	0.475524475524476	0.121319356446693	Group		0.212840976222268
Dibutyl phthalate	AKYH767	-0.601398601398601	0.0428068689875762	Group	*	0.0873609571175025
Dibutyl phthalate	Muribaculaceae	-0.167832167832168	0.603727651288199	Group		0.901554778361389
Dibutyl phthalate	SWB02	-0.055944055944056	0.868980339326347	Group		1
Dibutyl phthalate	OM27_clade	-0.300699300699301	0.342483375440192	Group		0.969667455570486
Dibutyl phthalate	Phenylobacterium	0.482517482517483	0.115373605094864	Group		0.563735739975829
Dibutyl phthalate	Subgroup_7	0.713286713286713	0.0121143948815955	Group	*	0.144845655323464
Dibutyl phthalate	Reyranella	-0.237762237762238	0.457102206809002	Group		0.991230036057101
Dibutyl phthalate	Latescibacterota	0.762237762237762	0.00589747599033439	Group	**	0.0134033545234873
Dibutyl phthalate	NS9_marine_group	-0.587412587412588	0.0488448583092957	Group	*	0.0784358999085485
Dibutyl phthalate	Streptomyces	0.10157633790906	0.753434083780813	Group		0.991380381721317
Dibutyl phthalate	Aeromonas	-0.580419580419581	0.0520862417500275	Group		0.0828079463904796
Dibutyl phthalate	Iamia	0.216783216783217	0.499114747625363	Group		0.755165460900851
Dibutyl phthalate	Polycyclovorans	0.690018571313271	0.0130122431840831	Group	*	0.0216870719734718
Dibutyl phthalate	Pedomicrobium	-0.566433566433566	0.0590341482159041	Group		0.349912511485197
Dibutyl phthalate	TM7	-0.874125874125874	0.000308860793053586	Group	***	0.0042648875750748
Dibutyl phthalate	Hirschia	-0.608391608391608	0.0400020487886458	Group	*	0.0909137472469223
Dibutyl phthalate	RCP2-54	0.153846153846154	0.635139955377586	Group		0.868097801488828
Dibutyl phthalate	Dinghuibacter	-0.643356643356643	0.0279545528218171	Group	*	0.0436789887840892
Dibutyl phthalate	BD2-11_terrestrial_group	0.622377622377623	0.0348001228553438	Group	*	0.0580002047589063
Dibutyl phthalate	Actinoplanes	-0.783042119544695	0.0025958273493013	Group	**	0.00455408306894965
Dibutyl phthalate	Ahniella	0.118881118881119	0.716184326595525	Group		1
Dibutyl phthalate	Gemmatimonas	0.657342657342657	0.0239810831714622	Group	*	0.152510333621646
Dibutyl phthalate	SJA-28	-0.811188811188811	0.00236893039782362	Group	**	0.0124680547253875
Dibutyl phthalate	Puia	0.643356643356643	0.0279545528218171	Group	*	0.0817019644401673
Dibutyl phthalate	Chitinibacter	-0.685314685314685	0.0173050234870596	Group	*	0.0314636790673811
Dibutyl phthalate	A0839	-0.503496503496504	0.0987515700723274	Group		0.375332278678229
Dibutyl phthalate	BD1-7_clade	0.27972027972028	0.378709233642039	Group		0.511769234651404
Dibutyl phthalate	KF-JG30-B3	0.762237762237762	0.00589747599033439	Group	**	0.0232969132338375
Dibutyl phthalate	Azospira	0.251748251748252	0.430115288763099	Group		0.778461224560353
Dibutyl phthalate	Hyphomicrobium	-0.916083916083916	0	Group	***	0
Dibutyl phthalate	Devosia	-0.440559440559441	0.154215750256718	Group		0.30238382403278
Dibutyl phthalate	BSV26	0.272727272727273	0.391232746026155	Group		0.508094475358643
Dibutyl phthalate	Dechloromonas	0.622377622377623	0.0348001228553438	Group	*	0.115586091836711
Dibutyl phthalate	Lineage_IIa	-0.573426573426573	0.0554813240816213	Group		0.214332268675082
Dibutyl phthalate	Lactobacillus	-0.013986013986014	0.973693903956088	Group		1
Dibutyl phthalate	S0134_terrestrial_group	0.503496503496504	0.0987515700723274	Group		0.197503140144655
Dibutyl phthalate	Aquicella	0.0629370629370629	0.851681911253292	Group		1
Dibutyl phthalate	Pseudenhygromyxa	-0.772592464899468	0.00322232531318509	Group	**	0.0115083046899468
Dibutyl phthalate	Vermiphilaceae	-0.692307692307692	0.0158776933220116	Group	*	0.0749408849108194
Dibutyl phthalate	env.OPS_17	-0.377622377622378	0.227443132465378	Group		0.495641796200177
Dibutyl phthalate	Ilumatobacter	-0.704029100680038	0.0106012347396098	Group	*	0.0505226396916549
Dibutyl phthalate	Allorhizobium-Neorhizobium-Pararhizobium-Rhizobium	-0.286713286713287	0.366408456111988	Group		0.463808172293656
Dibutyl phthalate	Halomonas	0.468531468531469	0.127472652576309	Group		0.212438596410211
Dibutyl phthalate	Paludibaculum	-0.440559440559441	0.154215750256718	Group		0.485916803813129
Dibutyl phthalate	Adhaeribacter	-0.153846153846154	0.635139955377586	Group		0.973693903956088
Dibutyl phthalate	Demequina	-0.597959436743221	0.0400118454834818	Group	*	0.0512972377993356
Dibutyl phthalate	Permianibacter	-0.913643367603167	3.26718689327679e-05	Group	***	0.000233370492376914
Dibutyl phthalate	Subgroup_11	0.79020979020979	0.00361681438239293	Group	**	0.00841119623812309
Dibutyl phthalate	D05-2	-0.943685372373358	4.05650520650968e-06	Group	***	0.000135216840216989
Dibutyl phthalate	Edaphobaculum	-0.783216783216783	0.00411545002029303	Group	**	0.014562126925405
Dibutyl phthalate	Niastella	0.797202797202797	0.00316125210939329	Group	**	0.0388031954165069
Sucrose	Sphingomonas	-0.237762237762238	0.457102206809002	Group		1
Sucrose	MND1	0.671328671328671	0.0204418784224505	Group	*	0.0570501077996267
Sucrose	Flavobacterium	-0.65034965034965	0.0259115168459695	Group	*	0.0364950941492528
Sucrose	PLTA13	0.272727272727273	0.391232746026155	Group		0.501580443623276
Sucrose	TRA3-20	0.706293706293706	0.0132861135216472	Group	*	0.0933981960118329
Sucrose	Ellin6067	-0.468531468531469	0.127472652576309	Group		0.294295017829252
Sucrose	Nitrospira	0.482517482517483	0.115373605094864	Group		0.142436549499832
Sucrose	NB1-j	0.307692307692308	0.330862674250893	Group		0.38472403982662
Sucrose	CCD24	-0.482517482517483	0.115373605094864	Group		0.147914878326749
Sucrose	BIrii41	-0.601398601398601	0.0428068689875762	Group	*	0.0570758253167683
Sucrose	Acidibacter	-0.27972027972028	0.378709233642039	Group		0.440359574002371
Sucrose	Dongia	0.468531468531469	0.127472652576309	Group		0.909315361309472
Sucrose	Subgroup_22	0.566433566433566	0.0590341482159041	Group		0.0747267698935495
Sucrose	SC-I-84	-0.251748251748252	0.430115288763099	Group		1
Sucrose	Pseudomonas	-0.195804195804196	0.54287352062982	Group		0.86384224781694
Sucrose	Altererythrobacter	-0.482517482517483	0.115373605094864	Group		0.147914878326749
Sucrose	Gaiella	0.356643356643357	0.256012537309024	Group		0.312210411352468
Sucrose	Subgroup_10	0.0909090909090909	0.783196910294608	Group		0.991230036057101
Sucrose	Chryseolinea	-0.636363636363636	0.0301142647296562	Group	*	0.0418253676800781
Sucrose	Burkholderia-Caballeronia-Paraburkholderia	-0.433566433566434	0.161446426349823	Group		0.991230036057101
Sucrose	Ramlibacter	0.125874125874126	0.699712220731721	Group		0.956945967700329
Sucrose	Pseudolabrys	0.216783216783217	0.499114747625363	Group		0.973693903956088
Sucrose	Novosphingobium	0.559440559440559	0.0627487199268389	Group		0.0847955674687012
Sucrose	Lysobacter	0.566433566433566	0.0590341482159041	Group		0.0787121976212055
Sucrose	Haliangium	0.622377622377623	0.0348001228553438	Group	*	0.303506315657879
Sucrose	Arenimonas	-0.566433566433566	0.0590341482159041	Group		0.334590789346082
Sucrose	Subgroup_5	0.531468531468532	0.0793029394097802	Group		0.260286735062226
Sucrose	Ellin6055	0.384615384615385	0.218387426912988	Group		0.276439780902516
Sucrose	B1-7BS	-0.601398601398601	0.0428068689875762	Group	*	0.065856721519348
Sucrose	AKAU4049	0.552447552447553	0.0666290014487934	Group		0.0900391911470181
Sucrose	R7C24	-0.615384615384615	0.0373345113663698	Group	*	0.0518534880088469
Sucrose	MB-A2-108	0.188811188811189	0.557827775088338	Group		0.626772780998133
Sucrose	Ohtaekwangia	-0.531468531468532	0.0793029394097802	Group		0.105737252546374
Sucrose	Latescibacteraceae	0.293706293706294	0.354332534211376	Group		0.726246783855969
Sucrose	Aurantisolimonas	-0.321678321678322	0.308312360549134	Group		0.505430099260875
Sucrose	mle1-7	0.475524475524476	0.121319356446693	Group		0.157557605774926
Sucrose	Steroidobacter	0.272727272727273	0.391232746026155	Group		0.661946680041619
Sucrose	Terrimonas	-0.398601398601399	0.200972975530579	Group		0.254396171557695
Sucrose	EPR3968-O8a-Bc78	-0.111888111888112	0.732775446034506	Group		0.796495050037506
Sucrose	MBNT15	-0.041958041958042	0.903738836202369	Group		0.982324821959098
Sucrose	OM60(NOR5)_clade	0.286713286713287	0.366408456111988	Group		0.842569795994735
Sucrose	Nocardioides	0.048951048951049	0.88633510886492	Group		1
Sucrose	Flavisolibacter	0.363636363636364	0.246255228012161	Group		0.307819035015201
Sucrose	bacteriap25	0.272727272727273	0.391232746026155	Group		0.439587355085567
Sucrose	Bryobacter	-0.545454545454546	0.0706789050614176	Group		0.150380649066846
Sucrose	IMCC26256	0.657342657342657	0.0239810831714622	Group	*	0.0352662987815621
Sucrose	Subgroup_25	0.692307692307692	0.0158776933220116	Group	*	0.0252026878127168
Sucrose	IS-44	-0.538461538461539	0.0749022866724823	Group		0.107003266674975
Sucrose	Thauera	-0.0699300699300699	0.834447145237479	Group		0.906044586439672
Sucrose	AKYH767	-0.0909090909090909	0.783196910294608	Group		0.824417800310114
Sucrose	Muribaculaceae	-0.741258741258741	0.0081706398158992	Group	**	0.20426599539748
Sucrose	SWB02	0.293706293706294	0.354332534211376	Group		1
Sucrose	OM27_clade	-0.118881118881119	0.716184326595525	Group		0.969667455570486
Sucrose	Phenylobacterium	0.496503496503497	0.104092832873526	Group		0.563735739975829
Sucrose	Subgroup_7	0.160839160839161	0.619356169033867	Group		0.680611174762491
Sucrose	Reyranella	0.300699300699301	0.342483375440193	Group		0.991230036057101
Sucrose	Latescibacterota	0.377622377622378	0.227443132465378	Group		0.261428887891239
Sucrose	NS9_marine_group	-0.72027972027972	0.0110205186889633	Group	*	0.0612251038275739
Sucrose	Streptomyces	0.301226381385489	0.341372294714219	Group		0.991380381721317
Sucrose	Aeromonas	-0.608391608391608	0.0400020487886458	Group	*	0.0740778681271218
Sucrose	Iamia	-0.20979020979021	0.513512513412579	Group		0.755165460900851
Sucrose	Polycyclovorans	0.661997512579737	0.0190194558338804	Group	*	0.0288173573240612
Sucrose	Pedomicrobium	0.0979020979020979	0.766288456385056	Group		0.781926996311282
Sucrose	TM7	-0.580419580419581	0.0520862417500275	Group		0.0676444698052305
Sucrose	Hirschia	-0.503496503496504	0.0987515700723274	Group		0.145222897165187
Sucrose	RCP2-54	0.013986013986014	0.973693903956088	Group		1
Sucrose	Dinghuibacter	-0.727272727272727	0.0100009174971863	Group	*	0.0333363916572877
Sucrose	BD2-11_terrestrial_group	0.692307692307692	0.0158776933220116	Group	*	0.0567060475786129
Sucrose	Actinoplanes	-0.583722307296954	0.0463025447197961	Group	*	0.0609244009471001
Sucrose	Ahniella	0.391608391608392	0.209564351836237	Group		1
Sucrose	Gemmatimonas	0.594405594405594	0.0457531000864937	Group	*	0.152510333621646
Sucrose	SJA-28	-0.839160839160839	0.0011918743865398	Group	**	0.00916826451184462
Sucrose	Puia	0.524475524475525	0.0838845872329148	Group		0.12709785944381
Sucrose	Chitinibacter	-0.580419580419581	0.0520862417500275	Group		0.0651078021875344
Sucrose	A0839	-0.468531468531469	0.127472652576309	Group		0.375332278678229
Sucrose	BD1-7_clade	0.433566433566434	0.161446426349823	Group		0.47203980590493
Sucrose	KF-JG30-B3	0.636363636363636	0.0301142647296562	Group	*	0.0412524174378852
Sucrose	Azospira	0.510489510489511	0.0936053800282637	Group		0.69395221915684
Sucrose	Hyphomicrobium	-0.510489510489511	0.0936053800282637	Group		0.124807173371018
Sucrose	Devosia	-0.20979020979021	0.513512513412579	Group		0.618689775195878
Sucrose	BSV26	0.258741258741259	0.416938426539878	Group		0.527770160177061
Sucrose	Dechloromonas	0.909090909090909	0	Group	***	0
Sucrose	Lineage_IIa	-0.13986013986014	0.667150535987428	Group		0.717366167728417
Sucrose	Lactobacillus	-0.559440559440559	0.0627487199268388	Group		1
Sucrose	S0134_terrestrial_group	0.615384615384615	0.0373345113663698	Group	*	0.190646789165715
Sucrose	Aquicella	-0.0839160839160839	0.800197517952335	Group		1
Sucrose	Pseudenhygromyxa	-0.780057126396081	0.00276435637409122	Group	**	0.0115083046899468
Sucrose	Vermiphilaceae	-0.825174825174825	0.00171859567294698	Group	**	0.057286522431566
Sucrose	env.OPS_17	0.0629370629370629	0.851681911253292	Group		0.915787001347626
Sucrose	Ilumatobacter	-0.609458027454361	0.0353946454668789	Group	*	0.0599909245201337
Sucrose	Allorhizobium-Neorhizobium-Pararhizobium-Rhizobium	-0.370629370629371	0.23673221413855	Group		0.453236540069716
Sucrose	Halomonas	0.41958041958042	0.176577010697551	Group		0.226380782945578
Sucrose	Paludibaculum	0.153846153846154	0.635139955377586	Group		0.824857084905956
Sucrose	Adhaeribacter	-0.34965034965035	0.26600430932519	Group		0.973693903956088
Sucrose	Demequina	-0.804397813714095	0.00160704046959647	Group	**	0.0226025398624559
Sucrose	Permianibacter	-0.659853543268954	0.01955022353071	Group	*	0.0267811281242603
Sucrose	Subgroup_11	0.447552447552448	0.147205377767155	Group		0.177355876827898
Sucrose	D05-2	-0.647903389987679	0.0227090706649032	Group	*	0.0315403759234767
Sucrose	Edaphobaculum	-0.48951048951049	0.109632452145995	Group		0.144253226507888
Sucrose	Niastella	0.741258741258741	0.0081706398158992	Group	**	0.0416704895716096
5'-Carboxy-gamma-chromanol	Sphingomonas	0.013986013986014	0.973693903956088	Group		1
5'-Carboxy-gamma-chromanol	MND1	0.601398601398601	0.0428068689875762	Group	*	0.0638908492351884
5'-Carboxy-gamma-chromanol	Flavobacterium	-0.811188811188811	0.00236893039782362	Group	**	0.00455563538043004
5'-Carboxy-gamma-chromanol	PLTA13	0.391608391608392	0.209564351836237	Group		0.419128703672474
5'-Carboxy-gamma-chromanol	TRA3-20	0.468531468531469	0.127472652576309	Group		0.179538947290576
5'-Carboxy-gamma-chromanol	Ellin6067	-0.433566433566434	0.161446426349823	Group		0.294295017829252
5'-Carboxy-gamma-chromanol	Nitrospira	0.755244755244755	0.00659654322080615	Group	**	0.0126856600400118
5'-Carboxy-gamma-chromanol	NB1-j	0.629370629370629	0.0323947497201257	Group	*	0.0549063554578402
5'-Carboxy-gamma-chromanol	CCD24	-0.867132867132867	0.000443302209472018	Group	***	0.000943196190365996
5'-Carboxy-gamma-chromanol	BIrii41	-0.888111888111888	9.16586173281696e-05	Group	***	0.00101842908142411
5'-Carboxy-gamma-chromanol	Acidibacter	-0.79020979020979	0.00361681438239293	Group	**	0.00769534974977219
5'-Carboxy-gamma-chromanol	Dongia	-0.167832167832168	0.603727651288199	Group		0.909315361309472
5'-Carboxy-gamma-chromanol	Subgroup_22	0.748251748251748	0.00735320726192815	Group	**	0.0129003636174178
5'-Carboxy-gamma-chromanol	SC-I-84	0.0769230769230769	0.817283290706317	Group		1
5'-Carboxy-gamma-chromanol	Pseudomonas	-0.447552447552448	0.147205377767155	Group		0.86384224781694
5'-Carboxy-gamma-chromanol	Altererythrobacter	-0.825174825174825	0.00171859567294698	Group	**	0.00399673412313251
5'-Carboxy-gamma-chromanol	Gaiella	0.818181818181818	0.00202719852581381	Group	**	0.00460726937684957
5'-Carboxy-gamma-chromanol	Subgroup_10	-0.118881118881119	0.716184326595525	Group		0.991230036057101
5'-Carboxy-gamma-chromanol	Chryseolinea	-0.93006993006993	0	Group	***	0
5'-Carboxy-gamma-chromanol	Burkholderia-Caballeronia-Paraburkholderia	-0.0699300699300699	0.834447145237479	Group		0.991230036057101
5'-Carboxy-gamma-chromanol	Ramlibacter	0.13986013986014	0.667150535987429	Group		0.956945967700329
5'-Carboxy-gamma-chromanol	Pseudolabrys	0.0699300699300699	0.834447145237479	Group		0.973693903956088
5'-Carboxy-gamma-chromanol	Novosphingobium	0.713286713286713	0.0121143948815955	Group	*	0.0237537154541088
5'-Carboxy-gamma-chromanol	Lysobacter	0.846153846153846	0.00096954014644495	Group	***	0.00900545358550212
5'-Carboxy-gamma-chromanol	Haliangium	0.426573426573427	0.168899525405203	Group		0.321049110359184
5'-Carboxy-gamma-chromanol	Arenimonas	-0.426573426573427	0.168899525405203	Group		0.359360692351496
5'-Carboxy-gamma-chromanol	Subgroup_5	0.34965034965035	0.26600430932519	Group		0.320487119668904
5'-Carboxy-gamma-chromanol	Ellin6055	0.657342657342657	0.0239810831714622	Group	*	0.0428233628061825
5'-Carboxy-gamma-chromanol	B1-7BS	-0.832167832167832	0.00144087257368034	Group	**	0.00626466336382756
5'-Carboxy-gamma-chromanol	AKAU4049	0.741258741258741	0.0081706398158992	Group	**	0.0226302427934274
5'-Carboxy-gamma-chromanol	R7C24	-0.825174825174825	0.00171859567294698	Group	**	0.00537061147795931
5'-Carboxy-gamma-chromanol	MB-A2-108	0.741258741258741	0.0081706398158992	Group	**	0.0209503585023056
5'-Carboxy-gamma-chromanol	Ohtaekwangia	-0.888111888111888	9.16586173281696e-05	Group	***	0.000223557603239438
5'-Carboxy-gamma-chromanol	Latescibacteraceae	0.160839160839161	0.619356169033867	Group		0.737328772659365
5'-Carboxy-gamma-chromanol	Aurantisolimonas	-0.48951048951049	0.109632452145995	Group		0.502237295614829
5'-Carboxy-gamma-chromanol	mle1-7	0.853146853146853	0.000771902003950585	Group	***	0.00233909698166845
5'-Carboxy-gamma-chromanol	Steroidobacter	-0.27972027972028	0.378709233642039	Group		0.661946680041619
5'-Carboxy-gamma-chromanol	Terrimonas	-0.580419580419581	0.0520862417500275	Group		0.0898038650862543
5'-Carboxy-gamma-chromanol	EPR3968-O8a-Bc78	-0.706293706293706	0.0132861135216472	Group	*	0.0359084149233708
5'-Carboxy-gamma-chromanol	MBNT15	0.251748251748252	0.430115288763099	Group		0.69297543066857
5'-Carboxy-gamma-chromanol	OM60(NOR5)_clade	0.335664335664336	0.286690914249746	Group		0.842569795994735
5'-Carboxy-gamma-chromanol	Nocardioides	0.013986013986014	0.973693903956088	Group		1
5'-Carboxy-gamma-chromanol	Flavisolibacter	0.741258741258741	0.0081706398158992	Group	**	0.0860407563704463
5'-Carboxy-gamma-chromanol	bacteriap25	0.482517482517483	0.115373605094864	Group		0.189137057532564
5'-Carboxy-gamma-chromanol	Bryobacter	-0.552447552447553	0.0666290014487934	Group		0.150380649066846
5'-Carboxy-gamma-chromanol	IMCC26256	0.86013986013986	0.000597084260510472	Group	***	0.00537061147795931
5'-Carboxy-gamma-chromanol	Subgroup_25	0.783216783216783	0.00411545002029304	Group	**	0.0102886250507326
5'-Carboxy-gamma-chromanol	IS-44	-0.846153846153846	0.00096954014644495	Group	***	0.00858167282729075
5'-Carboxy-gamma-chromanol	Thauera	0.41958041958042	0.176577010697551	Group		0.271656939534694
5'-Carboxy-gamma-chromanol	AKYH767	-0.657342657342657	0.0239810831714622	Group	*	0.0735646126889924
5'-Carboxy-gamma-chromanol	Muribaculaceae	-0.34965034965035	0.26600430932519	Group		0.901554778361389
5'-Carboxy-gamma-chromanol	SWB02	0.0699300699300699	0.834447145237479	Group		1
5'-Carboxy-gamma-chromanol	OM27_clade	-0.230769230769231	0.470905693526396	Group		0.969667455570486
5'-Carboxy-gamma-chromanol	Phenylobacterium	0.538461538461539	0.0749022866724823	Group		0.563735739975829
5'-Carboxy-gamma-chromanol	Subgroup_7	0.622377622377623	0.0348001228553438	Group	*	0.144845655323464
5'-Carboxy-gamma-chromanol	Reyranella	-0.216783216783217	0.499114747625363	Group		0.991230036057101
5'-Carboxy-gamma-chromanol	Latescibacterota	0.72027972027972	0.0110205186889633	Group	*	0.0211933051710833
5'-Carboxy-gamma-chromanol	NS9_marine_group	-0.643356643356643	0.0279545528218171	Group	*	0.0665584590995645
5'-Carboxy-gamma-chromanol	Streptomyces	0.0210157940501504	0.948311888497252	Group		0.991380381721317
5'-Carboxy-gamma-chromanol	Aeromonas	-0.573426573426573	0.0554813240816213	Group		0.0828079463904796
5'-Carboxy-gamma-chromanol	Iamia	0.244755244755245	0.443504275627885	Group		0.755165460900851
5'-Carboxy-gamma-chromanol	Polycyclovorans	0.781087012197256	0.00270529564613969	Group	**	0.011323804872234
5'-Carboxy-gamma-chromanol	Pedomicrobium	-0.34965034965035	0.26600430932519	Group		0.385513491775638
5'-Carboxy-gamma-chromanol	TM7	-0.86013986013986	0.000597084260510472	Group	***	0.0042648875750748
5'-Carboxy-gamma-chromanol	Hirschia	-0.65034965034965	0.0259115168459695	Group	*	0.0792480650780426
5'-Carboxy-gamma-chromanol	RCP2-54	0.27972027972028	0.378709233642039	Group		0.78246549205231
5'-Carboxy-gamma-chromanol	Dinghuibacter	-0.678321678321678	0.0188251260525212	Group	*	0.0425872467134385
5'-Carboxy-gamma-chromanol	BD2-11_terrestrial_group	0.65034965034965	0.0259115168459695	Group	*	0.0580002047589063
5'-Carboxy-gamma-chromanol	Actinoplanes	-0.797279248990962	0.00189705004998911	Group	**	0.00357933971696059
5'-Carboxy-gamma-chromanol	Ahniella	0.0909090909090909	0.783196910294608	Group		1
5'-Carboxy-gamma-chromanol	Gemmatimonas	0.706293706293706	0.0132861135216472	Group	*	0.152510333621646
5'-Carboxy-gamma-chromanol	SJA-28	-0.818181818181818	0.00202719852581382	Group	**	0.011262214032299
5'-Carboxy-gamma-chromanol	Puia	0.692307692307692	0.0158776933220116	Group	*	0.0817019644401673
5'-Carboxy-gamma-chromanol	Chitinibacter	-0.776223776223776	0.0046598806161296	Group	**	0.0247595145936339
5'-Carboxy-gamma-chromanol	A0839	-0.531468531468532	0.0793029394097802	Group		0.375332278678229
5'-Carboxy-gamma-chromanol	BD1-7_clade	0.328671328671329	0.297385077720106	Group		0.47203980590493
5'-Carboxy-gamma-chromanol	KF-JG30-B3	0.727272727272727	0.0100009174971863	Group	*	0.0232969132338375
5'-Carboxy-gamma-chromanol	Azospira	0.188811188811189	0.557827775088338	Group		0.778461224560353
5'-Carboxy-gamma-chromanol	Hyphomicrobium	-0.909090909090909	0	Group	***	0
5'-Carboxy-gamma-chromanol	Devosia	-0.454545454545455	0.140413038412287	Group		0.280826076824574
5'-Carboxy-gamma-chromanol	BSV26	0.272727272727273	0.391232746026155	Group		0.508094475358643
5'-Carboxy-gamma-chromanol	Dechloromonas	0.608391608391608	0.0400020487886457	Group	*	0.115586091836711
5'-Carboxy-gamma-chromanol	Lineage_IIa	-0.643356643356643	0.0279545528218171	Group	*	0.214332268675082
5'-Carboxy-gamma-chromanol	Lactobacillus	-0.034965034965035	0.921184082791962	Group		1
5'-Carboxy-gamma-chromanol	S0134_terrestrial_group	0.531468531468532	0.0793029394097802	Group		0.190646789165715
5'-Carboxy-gamma-chromanol	Aquicella	0.027972027972028	0.9386633634935	Group		1
5'-Carboxy-gamma-chromanol	Pseudenhygromyxa	-0.742733818913015	0.00565303082274984	Group	**	0.0115367975974487
5'-Carboxy-gamma-chromanol	Vermiphilaceae	-0.741258741258741	0.0081706398158992	Group	**	0.0749408849108194
5'-Carboxy-gamma-chromanol	env.OPS_17	-0.377622377622378	0.227443132465378	Group		0.495641796200177
5'-Carboxy-gamma-chromanol	Ilumatobacter	-0.644484350871279	0.0236773475803482	Group	*	0.0526163279563293
5'-Carboxy-gamma-chromanol	Allorhizobium-Neorhizobium-Pararhizobium-Rhizobium	-0.293706293706294	0.354332534211376	Group		0.463808172293656
5'-Carboxy-gamma-chromanol	Halomonas	0.538461538461539	0.0749022866724823	Group		0.17419136435461
5'-Carboxy-gamma-chromanol	Paludibaculum	-0.384615384615385	0.218387426912988	Group		0.485916803813129
5'-Carboxy-gamma-chromanol	Adhaeribacter	-0.216783216783217	0.499114747625363	Group		0.973693903956088
5'-Carboxy-gamma-chromanol	Demequina	-0.662026519251424	0.0190123479526099	Group	*	0.0372791136325684
5'-Carboxy-gamma-chromanol	Permianibacter	-0.862885402736325	0.000301821231233396	Group	***	0.000591806335751757
5'-Carboxy-gamma-chromanol	Subgroup_11	0.769230769230769	0.0052529205777348	Group	**	0.0105058411554696
5'-Carboxy-gamma-chromanol	D05-2	-0.838048950092758	0.000664043043725684	Group	***	0.00207513451164277
5'-Carboxy-gamma-chromanol	Edaphobaculum	-0.727272727272727	0.0100009174971863	Group	*	0.0196096421513457
5'-Carboxy-gamma-chromanol	Niastella	0.755244755244755	0.00659654322080615	Group	**	0.0388031954165069
2S-amino-octadeca-4E,6E-diene-1,3R-diol	Sphingomonas	-0.181818181818182	0.572958221209956	Group		1
2S-amino-octadeca-4E,6E-diene-1,3R-diol	MND1	0.643356643356643	0.0279545528218171	Group	*	0.0570501077996267
2S-amino-octadeca-4E,6E-diene-1,3R-diol	Flavobacterium	-0.20979020979021	0.513512513412579	Group		0.57056945934731
2S-amino-octadeca-4E,6E-diene-1,3R-diol	PLTA13	0.545454545454546	0.0706789050614175	Group		0.419128703672474
2S-amino-octadeca-4E,6E-diene-1,3R-diol	TRA3-20	0.762237762237762	0.00589747599033439	Group	**	0.0735320726192815
2S-amino-octadeca-4E,6E-diene-1,3R-diol	Ellin6067	-0.370629370629371	0.23673221413855	Group		0.319811984431378
2S-amino-octadeca-4E,6E-diene-1,3R-diol	Nitrospira	0.580419580419581	0.0520862417500275	Group		0.0703868131757128
2S-amino-octadeca-4E,6E-diene-1,3R-diol	NB1-j	0.405594405594406	0.192612183946047	Group		0.243812891070946
2S-amino-octadeca-4E,6E-diene-1,3R-diol	CCD24	-0.286713286713287	0.366408456111988	Group		0.407120506791098
2S-amino-octadeca-4E,6E-diene-1,3R-diol	BIrii41	-0.566433566433566	0.0590341482159041	Group		0.0756848054050053
2S-amino-octadeca-4E,6E-diene-1,3R-diol	Acidibacter	-0.34965034965035	0.26600430932519	Group		0.328400381882951
2S-amino-octadeca-4E,6E-diene-1,3R-diol	Dongia	-0.111888111888112	0.732775446034506	Group		0.909315361309472
2S-amino-octadeca-4E,6E-diene-1,3R-diol	Subgroup_22	0.671328671328671	0.0204418784224505	Group	*	0.028002573181439
2S-amino-octadeca-4E,6E-diene-1,3R-diol	SC-I-84	-0.307692307692308	0.330862674250893	Group		1
2S-amino-octadeca-4E,6E-diene-1,3R-diol	Pseudomonas	-0.160839160839161	0.619356169033867	Group		0.86384224781694
2S-amino-octadeca-4E,6E-diene-1,3R-diol	Altererythrobacter	-0.132867132867133	0.683365534284606	Group		0.704500550808872
2S-amino-octadeca-4E,6E-diene-1,3R-diol	Gaiella	0.321678321678322	0.308312360549134	Group		0.367038524463255
2S-amino-octadeca-4E,6E-diene-1,3R-diol	Subgroup_10	0.468531468531469	0.127472652576309	Group		0.991230036057101
2S-amino-octadeca-4E,6E-diene-1,3R-diol	Chryseolinea	-0.377622377622378	0.227443132465378	Group		0.270765633887355
2S-amino-octadeca-4E,6E-diene-1,3R-diol	Burkholderia-Caballeronia-Paraburkholderia	-0.335664335664336	0.286690914249746	Group		0.991230036057101
2S-amino-octadeca-4E,6E-diene-1,3R-diol	Ramlibacter	0.027972027972028	0.9386633634935	Group		0.967694189168557
2S-amino-octadeca-4E,6E-diene-1,3R-diol	Pseudolabrys	0.391608391608392	0.209564351836237	Group		0.952565235619259
2S-amino-octadeca-4E,6E-diene-1,3R-diol	Novosphingobium	0.517482517482518	0.0886508785755338	Group		0.113654972532736
2S-amino-octadeca-4E,6E-diene-1,3R-diol	Lysobacter	0.531468531468532	0.0793029394097802	Group		0.101670435140744
2S-amino-octadeca-4E,6E-diene-1,3R-diol	Haliangium	0.20979020979021	0.513512513412579	Group		0.576980352148965
2S-amino-octadeca-4E,6E-diene-1,3R-diol	Arenimonas	-0.132867132867133	0.683365534284606	Group		0.719332141352217
2S-amino-octadeca-4E,6E-diene-1,3R-diol	Subgroup_5	0.531468531468532	0.0793029394097802	Group		0.260286735062226
2S-amino-octadeca-4E,6E-diene-1,3R-diol	Ellin6055	0.370629370629371	0.23673221413855	Group		0.295915267673187
2S-amino-octadeca-4E,6E-diene-1,3R-diol	B1-7BS	-0.258741258741259	0.416938426539878	Group		0.508461495780339
2S-amino-octadeca-4E,6E-diene-1,3R-diol	AKAU4049	0.426573426573427	0.168899525405203	Group		0.208517932599016
2S-amino-octadeca-4E,6E-diene-1,3R-diol	R7C24	-0.503496503496504	0.0987515700723274	Group		0.125001987433326
2S-amino-octadeca-4E,6E-diene-1,3R-diol	MB-A2-108	0.160839160839161	0.619356169033867	Group		0.680611174762491
2S-amino-octadeca-4E,6E-diene-1,3R-diol	Ohtaekwangia	-0.503496503496504	0.0987515700723274	Group		0.125001987433326
2S-amino-octadeca-4E,6E-diene-1,3R-diol	Latescibacteraceae	0.440559440559441	0.154215750256718	Group		0.726246783855969
2S-amino-octadeca-4E,6E-diene-1,3R-diol	Aurantisolimonas	-0.160839160839161	0.619356169033867	Group		0.703813828447576
2S-amino-octadeca-4E,6E-diene-1,3R-diol	mle1-7	0.34965034965035	0.26600430932519	Group		0.305752079684126
2S-amino-octadeca-4E,6E-diene-1,3R-diol	Steroidobacter	-0.251748251748252	0.430115288763099	Group		0.661946680041619
2S-amino-octadeca-4E,6E-diene-1,3R-diol	Terrimonas	-0.314685314685315	0.319471912561452	Group		0.384905918748737
2S-amino-octadeca-4E,6E-diene-1,3R-diol	EPR3968-O8a-Bc78	0.020979020979021	0.956169154937949	Group		0.98352919591524
2S-amino-octadeca-4E,6E-diene-1,3R-diol	MBNT15	-0.041958041958042	0.903738836202369	Group		0.982324821959098
2S-amino-octadeca-4E,6E-diene-1,3R-diol	OM60(NOR5)_clade	0.377622377622378	0.227443132465378	Group		0.842569795994735
2S-amino-octadeca-4E,6E-diene-1,3R-diol	Nocardioides	0.615384615384615	0.0373345113663698	Group	*	1
2S-amino-octadeca-4E,6E-diene-1,3R-diol	Flavisolibacter	0.531468531468532	0.0793029394097802	Group		0.125877681602826
2S-amino-octadeca-4E,6E-diene-1,3R-diol	bacteriap25	0.433566433566434	0.161446426349823	Group		0.233980328043222
2S-amino-octadeca-4E,6E-diene-1,3R-diol	Bryobacter	-0.741258741258741	0.0081706398158992	Group	**	0.136177330264987
2S-amino-octadeca-4E,6E-diene-1,3R-diol	IMCC26256	0.34965034965035	0.26600430932519	Group		0.324395499177061
2S-amino-octadeca-4E,6E-diene-1,3R-diol	Subgroup_25	0.370629370629371	0.23673221413855	Group		0.288697822120183
2S-amino-octadeca-4E,6E-diene-1,3R-diol	IS-44	-0.293706293706294	0.354332534211376	Group		0.426906667724549
2S-amino-octadeca-4E,6E-diene-1,3R-diol	Thauera	0.244755244755245	0.443504275627885	Group		0.540858872716933
2S-amino-octadeca-4E,6E-diene-1,3R-diol	AKYH767	-0.160839160839161	0.619356169033867	Group		0.703813828447576
2S-amino-octadeca-4E,6E-diene-1,3R-diol	Muribaculaceae	-0.265734265734266	0.403976659275029	Group		0.901554778361389
2S-amino-octadeca-4E,6E-diene-1,3R-diol	SWB02	-0.0699300699300699	0.834447145237479	Group		1
2S-amino-octadeca-4E,6E-diene-1,3R-diol	OM27_clade	-0.223776223776224	0.484911140402735	Group		0.969667455570486
2S-amino-octadeca-4E,6E-diene-1,3R-diol	Phenylobacterium	0.174825174825175	0.588259894923335	Group		0.735324868654169
2S-amino-octadeca-4E,6E-diene-1,3R-diol	Subgroup_7	0.125874125874126	0.699712220731721	Group		0.752378731969592
2S-amino-octadeca-4E,6E-diene-1,3R-diol	Reyranella	-0.104895104895105	0.749479042672183	Group		0.991230036057101
2S-amino-octadeca-4E,6E-diene-1,3R-diol	Latescibacterota	0.426573426573427	0.168899525405203	Group		0.203493404102654
2S-amino-octadeca-4E,6E-diene-1,3R-diol	NS9_marine_group	-0.797202797202797	0.00316125210939329	Group	**	0.0549711935067181
2S-amino-octadeca-4E,6E-diene-1,3R-diol	Streptomyces	0.157618455376128	0.624675666406758	Group		0.991380381721317
2S-amino-octadeca-4E,6E-diene-1,3R-diol	Aeromonas	-0.517482517482518	0.0886508785755338	Group		0.116645892862544
2S-amino-octadeca-4E,6E-diene-1,3R-diol	Iamia	0.307692307692308	0.330862674250893	Group		0.755165460900851
2S-amino-octadeca-4E,6E-diene-1,3R-diol	Polycyclovorans	0.637479086187895	0.0257543870745449	Group	*	0.0362737846120351
2S-amino-octadeca-4E,6E-diene-1,3R-diol	Pedomicrobium	0.146853146853147	0.651073351116621	Group		0.70007887216841
2S-amino-octadeca-4E,6E-diene-1,3R-diol	TM7	-0.594405594405594	0.0457531000864937	Group	*	0.0602014474822286
2S-amino-octadeca-4E,6E-diene-1,3R-diol	Hirschia	-0.0629370629370629	0.851681911253293	Group		0.887168657555514
2S-amino-octadeca-4E,6E-diene-1,3R-diol	RCP2-54	0.041958041958042	0.90373883620237	Group		1
2S-amino-octadeca-4E,6E-diene-1,3R-diol	Dinghuibacter	-0.727272727272727	0.0100009174971863	Group	*	0.0333363916572877
2S-amino-octadeca-4E,6E-diene-1,3R-diol	BD2-11_terrestrial_group	0.706293706293706	0.0132861135216472	Group	*	0.0531444540865888
2S-amino-octadeca-4E,6E-diene-1,3R-diol	Actinoplanes	-0.562366613127553	0.0570004533500389	Group		0.072152472594986
2S-amino-octadeca-4E,6E-diene-1,3R-diol	Ahniella	0.0979020979020979	0.766288456385056	Group		1
2S-amino-octadeca-4E,6E-diene-1,3R-diol	Gemmatimonas	0.041958041958042	0.90373883620237	Group		0.941394621044136
2S-amino-octadeca-4E,6E-diene-1,3R-diol	SJA-28	-0.377622377622378	0.227443132465378	Group		0.277369673738266
2S-amino-octadeca-4E,6E-diene-1,3R-diol	Puia	0.34965034965035	0.26600430932519	Group		0.336714315601506
2S-amino-octadeca-4E,6E-diene-1,3R-diol	Chitinibacter	-0.657342657342657	0.0239810831714622	Group	*	0.0374704424554097
2S-amino-octadeca-4E,6E-diene-1,3R-diol	A0839	-0.174825174825175	0.588259894923335	Group		0.735324868654169
2S-amino-octadeca-4E,6E-diene-1,3R-diol	BD1-7_clade	0.671328671328671	0.0204418784224505	Group	*	0.231391069429469
2S-amino-octadeca-4E,6E-diene-1,3R-diol	KF-JG30-B3	0.440559440559441	0.154215750256718	Group		0.190389815131751
2S-amino-octadeca-4E,6E-diene-1,3R-diol	Azospira	0.440559440559441	0.154215750256718	Group		0.778461224560353
2S-amino-octadeca-4E,6E-diene-1,3R-diol	Hyphomicrobium	-0.391608391608392	0.209564351836237	Group		0.255566282727118
2S-amino-octadeca-4E,6E-diene-1,3R-diol	Devosia	0.174825174825175	0.588259894923335	Group		0.660966174071163
2S-amino-octadeca-4E,6E-diene-1,3R-diol	BSV26	0.48951048951049	0.109632452145995	Group		0.50618933458768
2S-amino-octadeca-4E,6E-diene-1,3R-diol	Dechloromonas	0.342657342657343	0.276230512588156	Group		0.317506336308225
2S-amino-octadeca-4E,6E-diene-1,3R-diol	Lineage_IIa	-0.580419580419581	0.0520862417500275	Group		0.214332268675082
2S-amino-octadeca-4E,6E-diene-1,3R-diol	Lactobacillus	0.258741258741259	0.416938426539878	Group		1
2S-amino-octadeca-4E,6E-diene-1,3R-diol	S0134_terrestrial_group	0.300699300699301	0.342483375440193	Group		0.42281898202493
2S-amino-octadeca-4E,6E-diene-1,3R-diol	Aquicella	-0.286713286713287	0.366408456111988	Group		1
2S-amino-octadeca-4E,6E-diene-1,3R-diol	Pseudenhygromyxa	-0.384430067075581	0.217260698334057	Group		0.261759877510912
2S-amino-octadeca-4E,6E-diene-1,3R-diol	Vermiphilaceae	-0.195804195804196	0.54287352062982	Group		0.583734968419161
2S-amino-octadeca-4E,6E-diene-1,3R-diol	env.OPS_17	-0.300699300699301	0.342483375440192	Group		0.5351302741253
2S-amino-octadeca-4E,6E-diene-1,3R-diol	Ilumatobacter	-0.311734278410564	0.323943941249951	Group		0.385647549107085
2S-amino-octadeca-4E,6E-diene-1,3R-diol	Allorhizobium-Neorhizobium-Pararhizobium-Rhizobium	-0.300699300699301	0.342483375440192	Group		0.456644500586923
2S-amino-octadeca-4E,6E-diene-1,3R-diol	Halomonas	0.839160839160839	0.0011918743865398	Group	**	0.05959371932699
2S-amino-octadeca-4E,6E-diene-1,3R-diol	Paludibaculum	-0.272727272727273	0.391232746026155	Group		0.575342273567875
2S-amino-octadeca-4E,6E-diene-1,3R-diol	Adhaeribacter	-0.111888111888112	0.732775446034506	Group		0.973693903956088
2S-amino-octadeca-4E,6E-diene-1,3R-diol	Demequina	-0.726093601759626	0.00749896809957269	Group	**	0.0258585106881817
2S-amino-octadeca-4E,6E-diene-1,3R-diol	Permianibacter	-0.507579648668426	0.0920713572762756	Group		0.115089196595345
2S-amino-octadeca-4E,6E-diene-1,3R-diol	Subgroup_11	0.594405594405594	0.0457531000864937	Group	*	0.0618285136303969
2S-amino-octadeca-4E,6E-diene-1,3R-diol	D05-2	-0.26761226977752	0.400392400275396	Group		0.460221149741834
2S-amino-octadeca-4E,6E-diene-1,3R-diol	Edaphobaculum	-0.41958041958042	0.176577010697551	Group		0.220721263371939
2S-amino-octadeca-4E,6E-diene-1,3R-diol	Niastella	0.041958041958042	0.90373883620237	Group		0.912867511315525
3,5-Di-O-methyl-8-prenylafzelechin-4beta-ol	Sphingomonas	-0.013986013986014	0.973693903956088	Group		1
3,5-Di-O-methyl-8-prenylafzelechin-4beta-ol	MND1	0.657342657342657	0.0239810831714622	Group	*	0.0570501077996267
3,5-Di-O-methyl-8-prenylafzelechin-4beta-ol	Flavobacterium	-0.895104895104895	5.94154087557109e-06	Group	***	2.82930517884338e-05
3,5-Di-O-methyl-8-prenylafzelechin-4beta-ol	PLTA13	0.398601398601399	0.200972975530579	Group		0.419128703672474
3,5-Di-O-methyl-8-prenylafzelechin-4beta-ol	TRA3-20	0.531468531468532	0.0793029394097802	Group		0.168729658318681
3,5-Di-O-methyl-8-prenylafzelechin-4beta-ol	Ellin6067	-0.510489510489511	0.0936053800282637	Group		0.294295017829252
3,5-Di-O-methyl-8-prenylafzelechin-4beta-ol	Nitrospira	0.818181818181818	0.00202719852581381	Group	**	0.00723999473504932
3,5-Di-O-methyl-8-prenylafzelechin-4beta-ol	NB1-j	0.818181818181818	0.00202719852581381	Group	**	0.0202603505049113
3,5-Di-O-methyl-8-prenylafzelechin-4beta-ol	CCD24	-0.881118881118881	0.000192153086037497	Group	***	0.000480382715093743
3,5-Di-O-methyl-8-prenylafzelechin-4beta-ol	BIrii41	-0.818181818181818	0.00202719852581382	Group	**	0.00547891493463195
3,5-Di-O-methyl-8-prenylafzelechin-4beta-ol	Acidibacter	-0.797202797202797	0.00316125210939329	Group	**	0.00702500468754064
3,5-Di-O-methyl-8-prenylafzelechin-4beta-ol	Dongia	-0.223776223776224	0.484911140402735	Group		0.909315361309472
3,5-Di-O-methyl-8-prenylafzelechin-4beta-ol	Subgroup_22	0.811188811188811	0.00236893039782362	Group	**	0.0100467066177581
3,5-Di-O-methyl-8-prenylafzelechin-4beta-ol	SC-I-84	-0.048951048951049	0.88633510886492	Group		1
3,5-Di-O-methyl-8-prenylafzelechin-4beta-ol	Pseudomonas	-0.265734265734266	0.403976659275029	Group		0.86384224781694
3,5-Di-O-methyl-8-prenylafzelechin-4beta-ol	Altererythrobacter	-0.874125874125874	0.000308860793053586	Group	***	0.00114392886316143
3,5-Di-O-methyl-8-prenylafzelechin-4beta-ol	Gaiella	0.853146853146853	0.000771902003950585	Group	***	0.00285889631092809
3,5-Di-O-methyl-8-prenylafzelechin-4beta-ol	Subgroup_10	-0.0699300699300699	0.834447145237479	Group		0.991230036057101
3,5-Di-O-methyl-8-prenylafzelechin-4beta-ol	Chryseolinea	-0.902097902097902	0	Group	***	0
3,5-Di-O-methyl-8-prenylafzelechin-4beta-ol	Burkholderia-Caballeronia-Paraburkholderia	-0.055944055944056	0.868980339326347	Group		0.991230036057101
3,5-Di-O-methyl-8-prenylafzelechin-4beta-ol	Ramlibacter	0.0839160839160839	0.800197517952335	Group		0.956945967700329
3,5-Di-O-methyl-8-prenylafzelechin-4beta-ol	Pseudolabrys	0.125874125874126	0.699712220731721	Group		0.973693903956088
3,5-Di-O-methyl-8-prenylafzelechin-4beta-ol	Novosphingobium	0.699300699300699	0.0145393118705073	Group	*	0.0246429014754361
3,5-Di-O-methyl-8-prenylafzelechin-4beta-ol	Lysobacter	0.79020979020979	0.00361681438239293	Group	**	0.0122628437266568
3,5-Di-O-methyl-8-prenylafzelechin-4beta-ol	Haliangium	0.426573426573427	0.168899525405203	Group		0.321049110359184
3,5-Di-O-methyl-8-prenylafzelechin-4beta-ol	Arenimonas	-0.510489510489511	0.0936053800282637	Group		0.334590789346082
3,5-Di-O-methyl-8-prenylafzelechin-4beta-ol	Subgroup_5	0.538461538461539	0.0749022866724823	Group		0.260286735062226
3,5-Di-O-methyl-8-prenylafzelechin-4beta-ol	Ellin6055	0.811188811188811	0.00236893039782362	Group	**	0.0183075686982203
3,5-Di-O-methyl-8-prenylafzelechin-4beta-ol	B1-7BS	-0.839160839160839	0.0011918743865398	Group	**	0.00567559231685619
3,5-Di-O-methyl-8-prenylafzelechin-4beta-ol	AKAU4049	0.748251748251748	0.00735320726192815	Group	**	0.0222824462482671
3,5-Di-O-methyl-8-prenylafzelechin-4beta-ol	R7C24	-0.846153846153846	0.00096954014644495	Group	***	0.00425669423764214
3,5-Di-O-methyl-8-prenylafzelechin-4beta-ol	MB-A2-108	0.832167832167832	0.00144087257368034	Group	**	0.0120072714473362
3,5-Di-O-methyl-8-prenylafzelechin-4beta-ol	Ohtaekwangia	-0.937062937062937	0	Group	***	0
3,5-Di-O-methyl-8-prenylafzelechin-4beta-ol	Latescibacteraceae	0.286713286713287	0.366408456111988	Group		0.726246783855969
3,5-Di-O-methyl-8-prenylafzelechin-4beta-ol	Aurantisolimonas	-0.34965034965035	0.26600430932519	Group		0.502237295614829
3,5-Di-O-methyl-8-prenylafzelechin-4beta-ol	mle1-7	0.867132867132867	0.000443302209472017	Group	***	0.00177320883788807
3,5-Di-O-methyl-8-prenylafzelechin-4beta-ol	Steroidobacter	-0.342657342657343	0.276230512588156	Group		0.661946680041619
3,5-Di-O-methyl-8-prenylafzelechin-4beta-ol	Terrimonas	-0.629370629370629	0.0323947497201257	Group	*	0.0811619812312387
3,5-Di-O-methyl-8-prenylafzelechin-4beta-ol	EPR3968-O8a-Bc78	-0.706293706293706	0.0132861135216472	Group	*	0.0359084149233708
3,5-Di-O-methyl-8-prenylafzelechin-4beta-ol	MBNT15	0.272727272727273	0.391232746026155	Group		0.69297543066857
3,5-Di-O-methyl-8-prenylafzelechin-4beta-ol	OM60(NOR5)_clade	0.153846153846154	0.635139955377586	Group		0.842569795994735
3,5-Di-O-methyl-8-prenylafzelechin-4beta-ol	Nocardioides	-0.0839160839160839	0.800197517952335	Group		1
3,5-Di-O-methyl-8-prenylafzelechin-4beta-ol	Flavisolibacter	0.587412587412588	0.0488448583092957	Group	*	0.0996833843046851
3,5-Di-O-methyl-8-prenylafzelechin-4beta-ol	bacteriap25	0.587412587412588	0.0488448583092957	Group	*	0.142259805337491
3,5-Di-O-methyl-8-prenylafzelechin-4beta-ol	Bryobacter	-0.482517482517483	0.115373605094864	Group		0.174808492567976
3,5-Di-O-methyl-8-prenylafzelechin-4beta-ol	IMCC26256	0.846153846153846	0.00096954014644495	Group	***	0.00537061147795931
3,5-Di-O-methyl-8-prenylafzelechin-4beta-ol	Subgroup_25	0.818181818181818	0.00202719852581381	Group	**	0.00810879410325524
3,5-Di-O-methyl-8-prenylafzelechin-4beta-ol	IS-44	-0.839160839160839	0.0011918743865398	Group	**	0.00858167282729075
3,5-Di-O-methyl-8-prenylafzelechin-4beta-ol	Thauera	0.601398601398601	0.0428068689875762	Group	*	0.163403928880335
3,5-Di-O-methyl-8-prenylafzelechin-4beta-ol	AKYH767	-0.713286713286713	0.0121143948815955	Group	*	0.0712611463623265
3,5-Di-O-methyl-8-prenylafzelechin-4beta-ol	Muribaculaceae	-0.153846153846154	0.635139955377586	Group		0.901554778361389
3,5-Di-O-methyl-8-prenylafzelechin-4beta-ol	SWB02	0.041958041958042	0.90373883620237	Group		1
3,5-Di-O-methyl-8-prenylafzelechin-4beta-ol	OM27_clade	-0.0629370629370629	0.851681911253293	Group		0.969667455570486
3,5-Di-O-methyl-8-prenylafzelechin-4beta-ol	Phenylobacterium	0.272727272727273	0.391232746026155	Group		0.631020558106702
3,5-Di-O-methyl-8-prenylafzelechin-4beta-ol	Subgroup_7	0.594405594405594	0.0457531000864937	Group	*	0.144845655323464
3,5-Di-O-methyl-8-prenylafzelechin-4beta-ol	Reyranella	-0.118881118881119	0.716184326595525	Group		0.991230036057101
3,5-Di-O-methyl-8-prenylafzelechin-4beta-ol	Latescibacterota	0.804195804195804	0.00274613530473303	Group	**	0.00946943208528631
3,5-Di-O-methyl-8-prenylafzelechin-4beta-ol	NS9_marine_group	-0.615384615384615	0.0373345113663698	Group	*	0.0691379840117959
3,5-Di-O-methyl-8-prenylafzelechin-4beta-ol	Streptomyces	-0.206655308159812	0.519302297016613	Group		0.991380381721317
3,5-Di-O-methyl-8-prenylafzelechin-4beta-ol	Aeromonas	-0.615384615384615	0.0373345113663698	Group	*	0.0740778681271218
3,5-Di-O-methyl-8-prenylafzelechin-4beta-ol	Iamia	0.335664335664336	0.286690914249746	Group		0.755165460900851
3,5-Di-O-methyl-8-prenylafzelechin-4beta-ol	Polycyclovorans	0.770579115172181	0.00335517862393755	Group	**	0.011323804872234
3,5-Di-O-methyl-8-prenylafzelechin-4beta-ol	Pedomicrobium	-0.335664335664336	0.286690914249746	Group		0.392727279794173
3,5-Di-O-methyl-8-prenylafzelechin-4beta-ol	TM7	-0.79020979020979	0.00361681438239293	Group	**	0.00822003268725666
3,5-Di-O-methyl-8-prenylafzelechin-4beta-ol	Hirschia	-0.657342657342657	0.0239810831714622	Group	*	0.0792480650780426
3,5-Di-O-methyl-8-prenylafzelechin-4beta-ol	RCP2-54	0.440559440559441	0.154215750256718	Group		0.78246549205231
3,5-Di-O-methyl-8-prenylafzelechin-4beta-ol	Dinghuibacter	-0.671328671328671	0.0204418784224505	Group	*	0.0425872467134385
3,5-Di-O-methyl-8-prenylafzelechin-4beta-ol	BD2-11_terrestrial_group	0.636363636363636	0.0301142647296562	Group	*	0.0580002047589063
3,5-Di-O-methyl-8-prenylafzelechin-4beta-ol	Actinoplanes	-0.875583460945431	0.000189841599612223	Group	***	0.00111671529183661
3,5-Di-O-methyl-8-prenylafzelechin-4beta-ol	Ahniella	0.027972027972028	0.9386633634935	Group		1
3,5-Di-O-methyl-8-prenylafzelechin-4beta-ol	Gemmatimonas	0.496503496503497	0.104092832873526	Group		0.192764505321344
3,5-Di-O-methyl-8-prenylafzelechin-4beta-ol	SJA-28	-0.741258741258741	0.0081706398158992	Group	**	0.0157127688767292
3,5-Di-O-methyl-8-prenylafzelechin-4beta-ol	Puia	0.622377622377623	0.0348001228553438	Group	*	0.0817019644401673
3,5-Di-O-methyl-8-prenylafzelechin-4beta-ol	Chitinibacter	-0.72027972027972	0.0110205186889633	Group	*	0.0250466333840075
3,5-Di-O-methyl-8-prenylafzelechin-4beta-ol	A0839	-0.447552447552448	0.147205377767155	Group		0.375332278678229
3,5-Di-O-methyl-8-prenylafzelechin-4beta-ol	BD1-7_clade	0.293706293706294	0.354332534211376	Group		0.492128519738022
3,5-Di-O-methyl-8-prenylafzelechin-4beta-ol	KF-JG30-B3	0.699300699300699	0.0145393118705073	Group	*	0.0246429014754361
3,5-Di-O-methyl-8-prenylafzelechin-4beta-ol	Azospira	0.0979020979020979	0.766288456385056	Group		0.798217142067767
3,5-Di-O-methyl-8-prenylafzelechin-4beta-ol	Hyphomicrobium	-0.867132867132867	0.000443302209472018	Group	***	0.00108122490115126
3,5-Di-O-methyl-8-prenylafzelechin-4beta-ol	Devosia	-0.566433566433566	0.0590341482159041	Group		0.266896135330615
3,5-Di-O-methyl-8-prenylafzelechin-4beta-ol	BSV26	0.363636363636364	0.246255228012161	Group		0.50618933458768
3,5-Di-O-methyl-8-prenylafzelechin-4beta-ol	Dechloromonas	0.524475524475525	0.0838845872329148	Group		0.131069667551429
3,5-Di-O-methyl-8-prenylafzelechin-4beta-ol	Lineage_IIa	-0.510489510489511	0.0936053800282637	Group		0.222869952448247
3,5-Di-O-methyl-8-prenylafzelechin-4beta-ol	Lactobacillus	0.00699300699300699	0.991230036057101	Group		1
3,5-Di-O-methyl-8-prenylafzelechin-4beta-ol	S0134_terrestrial_group	0.531468531468532	0.0793029394097802	Group		0.190646789165715
3,5-Di-O-methyl-8-prenylafzelechin-4beta-ol	Aquicella	0.146853146853147	0.651073351116621	Group		1
3,5-Di-O-methyl-8-prenylafzelechin-4beta-ol	Pseudenhygromyxa	-0.742733818913015	0.00565303082274984	Group	**	0.0115367975974487
3,5-Di-O-methyl-8-prenylafzelechin-4beta-ol	Vermiphilaceae	-0.615384615384615	0.0373345113663698	Group	*	0.0873609571175025
3,5-Di-O-methyl-8-prenylafzelechin-4beta-ol	env.OPS_17	-0.370629370629371	0.23673221413855	Group		0.495641796200177
3,5-Di-O-methyl-8-prenylafzelechin-4beta-ol	Ilumatobacter	-0.609458027454361	0.0353946454668789	Group	*	0.0599909245201337
3,5-Di-O-methyl-8-prenylafzelechin-4beta-ol	Allorhizobium-Neorhizobium-Pararhizobium-Rhizobium	-0.34965034965035	0.26600430932519	Group		0.453236540069716
3,5-Di-O-methyl-8-prenylafzelechin-4beta-ol	Halomonas	0.510489510489511	0.0936053800282637	Group		0.195011208392216
3,5-Di-O-methyl-8-prenylafzelechin-4beta-ol	Paludibaculum	-0.384615384615385	0.218387426912988	Group		0.485916803813129
3,5-Di-O-methyl-8-prenylafzelechin-4beta-ol	Adhaeribacter	-0.0839160839160839	0.800197517952335	Group		0.973693903956088
3,5-Di-O-methyl-8-prenylafzelechin-4beta-ol	Demequina	-0.658467236889857	0.0198991350471893	Group	*	0.038267567398441
3,5-Di-O-methyl-8-prenylafzelechin-4beta-ol	Permianibacter	-0.877387678412565	0.000177027751207437	Group	***	0.000431775002944968
3,5-Di-O-methyl-8-prenylafzelechin-4beta-ol	Subgroup_11	0.818181818181818	0.00202719852581381	Group	**	0.00699033974418555
3,5-Di-O-methyl-8-prenylafzelechin-4beta-ol	D05-2	-0.823964093788679	0.000982639386866275	Group	***	0.00272955385240633
3,5-Di-O-methyl-8-prenylafzelechin-4beta-ol	Edaphobaculum	-0.79020979020979	0.00361681438239293	Group	**	0.014562126925405
3,5-Di-O-methyl-8-prenylafzelechin-4beta-ol	Niastella	0.629370629370629	0.0323947497201257	Group	*	0.0635191170982857
3-(but-3-en-1-yn-1-yl)-6-methyl-1,2-dithiine	Sphingomonas	-0.0629370629370629	0.851681911253293	Group		1
3-(but-3-en-1-yn-1-yl)-6-methyl-1,2-dithiine	MND1	0.643356643356643	0.0279545528218171	Group	*	0.0570501077996267
3-(but-3-en-1-yn-1-yl)-6-methyl-1,2-dithiine	Flavobacterium	-0.916083916083916	0	Group	***	0
3-(but-3-en-1-yn-1-yl)-6-methyl-1,2-dithiine	PLTA13	0.314685314685315	0.319471912561452	Group		0.463002771828191
3-(but-3-en-1-yn-1-yl)-6-methyl-1,2-dithiine	TRA3-20	0.468531468531469	0.127472652576309	Group		0.179538947290576
3-(but-3-en-1-yn-1-yl)-6-methyl-1,2-dithiine	Ellin6067	-0.447552447552448	0.147205377767155	Group		0.294295017829252
3-(but-3-en-1-yn-1-yl)-6-methyl-1,2-dithiine	Nitrospira	0.846153846153846	0.00096954014644495	Group	***	0.00538633414691639
3-(but-3-en-1-yn-1-yl)-6-methyl-1,2-dithiine	NB1-j	0.797202797202797	0.00316125210939329	Group	**	0.0202603505049113
3-(but-3-en-1-yn-1-yl)-6-methyl-1,2-dithiine	CCD24	-0.958041958041958	0	Group	***	0
3-(but-3-en-1-yn-1-yl)-6-methyl-1,2-dithiine	BIrii41	-0.818181818181818	0.00202719852581382	Group	**	0.00547891493463195
3-(but-3-en-1-yn-1-yl)-6-methyl-1,2-dithiine	Acidibacter	-0.888111888111888	9.16586173281696e-05	Group	***	0.00130940881897385
3-(but-3-en-1-yn-1-yl)-6-methyl-1,2-dithiine	Dongia	-0.258741258741259	0.416938426539878	Group		0.909315361309472
3-(but-3-en-1-yn-1-yl)-6-methyl-1,2-dithiine	Subgroup_22	0.818181818181818	0.00202719852581381	Group	**	0.00921453875369914
3-(but-3-en-1-yn-1-yl)-6-methyl-1,2-dithiine	SC-I-84	0.0839160839160839	0.800197517952335	Group		1
3-(but-3-en-1-yn-1-yl)-6-methyl-1,2-dithiine	Pseudomonas	-0.265734265734266	0.403976659275029	Group		0.86384224781694
3-(but-3-en-1-yn-1-yl)-6-methyl-1,2-dithiine	Altererythrobacter	-0.944055944055944	0	Group	***	0
3-(but-3-en-1-yn-1-yl)-6-methyl-1,2-dithiine	Gaiella	0.909090909090909	0	Group	***	0
3-(but-3-en-1-yn-1-yl)-6-methyl-1,2-dithiine	Subgroup_10	-0.146853146853147	0.651073351116621	Group		0.991230036057101
3-(but-3-en-1-yn-1-yl)-6-methyl-1,2-dithiine	Chryseolinea	-0.958041958041958	0	Group	***	0
3-(but-3-en-1-yn-1-yl)-6-methyl-1,2-dithiine	Burkholderia-Caballeronia-Paraburkholderia	-0.055944055944056	0.868980339326347	Group		0.991230036057101
3-(but-3-en-1-yn-1-yl)-6-methyl-1,2-dithiine	Ramlibacter	0.20979020979021	0.513512513412579	Group		0.956945967700329
3-(but-3-en-1-yn-1-yl)-6-methyl-1,2-dithiine	Pseudolabrys	0.034965034965035	0.921184082791962	Group		0.973693903956088
3-(but-3-en-1-yn-1-yl)-6-methyl-1,2-dithiine	Novosphingobium	0.734265734265734	0.00905209711737095	Group	**	0.0222242611048584
3-(but-3-en-1-yn-1-yl)-6-methyl-1,2-dithiine	Lysobacter	0.762237762237762	0.00589747599033439	Group	**	0.0140416095007962
3-(but-3-en-1-yn-1-yl)-6-methyl-1,2-dithiine	Haliangium	0.454545454545455	0.140413038412287	Group		0.313202931419479
3-(but-3-en-1-yn-1-yl)-6-methyl-1,2-dithiine	Arenimonas	-0.475524475524476	0.121319356446693	Group		0.334590789346082
3-(but-3-en-1-yn-1-yl)-6-methyl-1,2-dithiine	Subgroup_5	0.412587412587413	0.184480684602262	Group		0.260286735062226
3-(but-3-en-1-yn-1-yl)-6-methyl-1,2-dithiine	Ellin6055	0.741258741258741	0.0081706398158992	Group	**	0.0322610241844719
3-(but-3-en-1-yn-1-yl)-6-methyl-1,2-dithiine	B1-7BS	-0.811188811188811	0.00236893039782362	Group	**	0.00696744234654006
3-(but-3-en-1-yn-1-yl)-6-methyl-1,2-dithiine	AKAU4049	0.748251748251748	0.00735320726192815	Group	**	0.0222824462482671
3-(but-3-en-1-yn-1-yl)-6-methyl-1,2-dithiine	R7C24	-0.811188811188811	0.00236893039782362	Group	**	0.00592232599455905
3-(but-3-en-1-yn-1-yl)-6-methyl-1,2-dithiine	MB-A2-108	0.839160839160839	0.0011918743865398	Group	**	0.011918743865398
3-(but-3-en-1-yn-1-yl)-6-methyl-1,2-dithiine	Ohtaekwangia	-0.93006993006993	0	Group	***	0
3-(but-3-en-1-yn-1-yl)-6-methyl-1,2-dithiine	Latescibacteraceae	0.202797202797203	0.528100236783455	Group		0.726246783855969
3-(but-3-en-1-yn-1-yl)-6-methyl-1,2-dithiine	Aurantisolimonas	-0.384615384615385	0.218387426912988	Group		0.502237295614829
3-(but-3-en-1-yn-1-yl)-6-methyl-1,2-dithiine	mle1-7	0.916083916083916	0	Group	***	0
3-(but-3-en-1-yn-1-yl)-6-methyl-1,2-dithiine	Steroidobacter	-0.391608391608392	0.209564351836237	Group		0.661946680041619
3-(but-3-en-1-yn-1-yl)-6-methyl-1,2-dithiine	Terrimonas	-0.685314685314685	0.0173050234870596	Group	*	0.0811619812312387
3-(but-3-en-1-yn-1-yl)-6-methyl-1,2-dithiine	EPR3968-O8a-Bc78	-0.769230769230769	0.00525292057773479	Group	**	0.0359084149233708
3-(but-3-en-1-yn-1-yl)-6-methyl-1,2-dithiine	MBNT15	0.377622377622378	0.227443132465378	Group		0.69297543066857
3-(but-3-en-1-yn-1-yl)-6-methyl-1,2-dithiine	OM60(NOR5)_clade	0.160839160839161	0.619356169033867	Group		0.842569795994735
3-(but-3-en-1-yn-1-yl)-6-methyl-1,2-dithiine	Nocardioides	-0.0979020979020979	0.766288456385056	Group		1
3-(but-3-en-1-yn-1-yl)-6-methyl-1,2-dithiine	Flavisolibacter	0.622377622377623	0.0348001228553438	Group	*	0.0870003071383595
3-(but-3-en-1-yn-1-yl)-6-methyl-1,2-dithiine	bacteriap25	0.580419580419581	0.0520862417500275	Group		0.142259805337491
3-(but-3-en-1-yn-1-yl)-6-methyl-1,2-dithiine	Bryobacter	-0.48951048951049	0.109632452145995	Group		0.171300706478117
3-(but-3-en-1-yn-1-yl)-6-methyl-1,2-dithiine	IMCC26256	0.839160839160839	0.0011918743865398	Group	**	0.00537061147795931
3-(but-3-en-1-yn-1-yl)-6-methyl-1,2-dithiine	Subgroup_25	0.783216783216783	0.00411545002029304	Group	**	0.0102886250507326
3-(but-3-en-1-yn-1-yl)-6-methyl-1,2-dithiine	IS-44	-0.79020979020979	0.00361681438239293	Group	**	0.0109600435830089
3-(but-3-en-1-yn-1-yl)-6-methyl-1,2-dithiine	Thauera	0.643356643356643	0.0279545528218171	Group	*	0.155303071232317
3-(but-3-en-1-yn-1-yl)-6-methyl-1,2-dithiine	AKYH767	-0.72027972027972	0.0110205186889633	Group	*	0.0712611463623265
3-(but-3-en-1-yn-1-yl)-6-methyl-1,2-dithiine	Muribaculaceae	-0.0909090909090909	0.783196910294608	Group		0.919767262014178
3-(but-3-en-1-yn-1-yl)-6-methyl-1,2-dithiine	SWB02	-0.0839160839160839	0.800197517952335	Group		1
3-(but-3-en-1-yn-1-yl)-6-methyl-1,2-dithiine	OM27_clade	-0.0699300699300699	0.834447145237479	Group		0.969667455570486
3-(but-3-en-1-yn-1-yl)-6-methyl-1,2-dithiine	Phenylobacterium	0.314685314685315	0.319471912561452	Group		0.591614652891578
3-(but-3-en-1-yn-1-yl)-6-methyl-1,2-dithiine	Subgroup_7	0.587412587412588	0.0488448583092957	Group	*	0.144845655323464
3-(but-3-en-1-yn-1-yl)-6-methyl-1,2-dithiine	Reyranella	-0.20979020979021	0.513512513412579	Group		0.991230036057101
3-(but-3-en-1-yn-1-yl)-6-methyl-1,2-dithiine	Latescibacterota	0.853146853146853	0.000771902003950585	Group	***	0.00482438752469118
3-(but-3-en-1-yn-1-yl)-6-methyl-1,2-dithiine	NS9_marine_group	-0.552447552447553	0.0666290014487934	Group		0.0822580264799918
3-(but-3-en-1-yn-1-yl)-6-methyl-1,2-dithiine	Streptomyces	-0.0945710732256767	0.77001958268201	Group		0.991380381721317
3-(but-3-en-1-yn-1-yl)-6-methyl-1,2-dithiine	Aeromonas	-0.615384615384615	0.0373345113663698	Group	*	0.0740778681271218
3-(but-3-en-1-yn-1-yl)-6-methyl-1,2-dithiine	Iamia	0.300699300699301	0.342483375440193	Group		0.755165460900851
3-(but-3-en-1-yn-1-yl)-6-methyl-1,2-dithiine	Polycyclovorans	0.770579115172181	0.00335517862393755	Group	**	0.011323804872234
3-(but-3-en-1-yn-1-yl)-6-methyl-1,2-dithiine	Pedomicrobium	-0.517482517482518	0.0886508785755338	Group		0.349912511485197
3-(but-3-en-1-yn-1-yl)-6-methyl-1,2-dithiine	TM7	-0.811188811188811	0.00236893039782362	Group	**	0.00784610087066583
3-(but-3-en-1-yn-1-yl)-6-methyl-1,2-dithiine	Hirschia	-0.678321678321678	0.0188251260525212	Group	*	0.0792480650780426
3-(but-3-en-1-yn-1-yl)-6-methyl-1,2-dithiine	RCP2-54	0.377622377622378	0.227443132465378	Group		0.78246549205231
3-(but-3-en-1-yn-1-yl)-6-methyl-1,2-dithiine	Dinghuibacter	-0.629370629370629	0.0323947497201257	Group	*	0.0456264080565151
3-(but-3-en-1-yn-1-yl)-6-methyl-1,2-dithiine	BD2-11_terrestrial_group	0.587412587412588	0.0488448583092957	Group	*	0.0669107648072544
3-(but-3-en-1-yn-1-yl)-6-methyl-1,2-dithiine	Actinoplanes	-0.850668484414464	0.000452626142957008	Group	***	0.00146008433211938
3-(but-3-en-1-yn-1-yl)-6-methyl-1,2-dithiine	Ahniella	0.020979020979021	0.956169154937949	Group		1
3-(but-3-en-1-yn-1-yl)-6-methyl-1,2-dithiine	Gemmatimonas	0.524475524475525	0.0838845872329148	Group		0.180010346208199
3-(but-3-en-1-yn-1-yl)-6-methyl-1,2-dithiine	SJA-28	-0.762237762237762	0.00589747599033439	Group	**	0.0137150604426381
3-(but-3-en-1-yn-1-yl)-6-methyl-1,2-dithiine	Puia	0.636363636363636	0.0301142647296562	Group	*	0.0817019644401673
3-(but-3-en-1-yn-1-yl)-6-methyl-1,2-dithiine	Chitinibacter	-0.755244755244755	0.00659654322080617	Group	**	0.0247595145936339
3-(but-3-en-1-yn-1-yl)-6-methyl-1,2-dithiine	A0839	-0.426573426573427	0.168899525405203	Group		0.375332278678229
3-(but-3-en-1-yn-1-yl)-6-methyl-1,2-dithiine	BD1-7_clade	0.335664335664336	0.286690914249746	Group		0.47203980590493
3-(but-3-en-1-yn-1-yl)-6-methyl-1,2-dithiine	KF-JG30-B3	0.727272727272727	0.0100009174971863	Group	*	0.0232969132338375
3-(but-3-en-1-yn-1-yl)-6-methyl-1,2-dithiine	Azospira	0.167832167832168	0.603727651288199	Group		0.778461224560353
3-(but-3-en-1-yn-1-yl)-6-methyl-1,2-dithiine	Hyphomicrobium	-0.923076923076923	0	Group	***	0
3-(but-3-en-1-yn-1-yl)-6-methyl-1,2-dithiine	Devosia	-0.538461538461539	0.0749022866724823	Group		0.266896135330615
3-(but-3-en-1-yn-1-yl)-6-methyl-1,2-dithiine	BSV26	0.328671328671329	0.297385077720106	Group		0.50618933458768
3-(but-3-en-1-yn-1-yl)-6-methyl-1,2-dithiine	Dechloromonas	0.552447552447553	0.0666290014487934	Group		0.123387039719988
3-(but-3-en-1-yn-1-yl)-6-methyl-1,2-dithiine	Lineage_IIa	-0.531468531468532	0.0793029394097802	Group		0.214332268675082
3-(but-3-en-1-yn-1-yl)-6-methyl-1,2-dithiine	Lactobacillus	0.034965034965035	0.921184082791962	Group		1
3-(but-3-en-1-yn-1-yl)-6-methyl-1,2-dithiine	S0134_terrestrial_group	0.503496503496504	0.0987515700723274	Group		0.197503140144655
3-(but-3-en-1-yn-1-yl)-6-methyl-1,2-dithiine	Aquicella	0.055944055944056	0.868980339326347	Group		1
3-(but-3-en-1-yn-1-yl)-6-methyl-1,2-dithiine	Pseudenhygromyxa	-0.757663141906241	0.00430913347776136	Group	**	0.0115367975974487
3-(but-3-en-1-yn-1-yl)-6-methyl-1,2-dithiine	Vermiphilaceae	-0.594405594405594	0.0457531000864937	Group	*	0.0897119609539092
3-(but-3-en-1-yn-1-yl)-6-methyl-1,2-dithiine	env.OPS_17	-0.398601398601399	0.200972975530579	Group		0.495641796200177
3-(but-3-en-1-yn-1-yl)-6-methyl-1,2-dithiine	Ilumatobacter	-0.669002777263121	0.0173585858460833	Group	*	0.0505226396916549
3-(but-3-en-1-yn-1-yl)-6-methyl-1,2-dithiine	Allorhizobium-Neorhizobium-Pararhizobium-Rhizobium	-0.391608391608392	0.209564351836237	Group		0.453236540069716
3-(but-3-en-1-yn-1-yl)-6-methyl-1,2-dithiine	Halomonas	0.461538461538462	0.133836315738433	Group		0.212438596410211
3-(but-3-en-1-yn-1-yl)-6-methyl-1,2-dithiine	Paludibaculum	-0.412587412587413	0.184480684602262	Group		0.485916803813129
3-(but-3-en-1-yn-1-yl)-6-methyl-1,2-dithiine	Adhaeribacter	-0.0699300699300699	0.834447145237479	Group		0.973693903956088
3-(but-3-en-1-yn-1-yl)-6-methyl-1,2-dithiine	Demequina	-0.619315130912622	0.0317508984583571	Group	*	0.0423345312778095
3-(but-3-en-1-yn-1-yl)-6-methyl-1,2-dithiine	Permianibacter	-0.877387678412565	0.000177027751207437	Group	***	0.000431775002944968
3-(but-3-en-1-yn-1-yl)-6-methyl-1,2-dithiine	Subgroup_11	0.846153846153846	0.00096954014644495	Group	***	0.00510284287602605
3-(but-3-en-1-yn-1-yl)-6-methyl-1,2-dithiine	D05-2	-0.859176234548878	0.000342671046916547	Group	***	0.00179986209581362
3-(but-3-en-1-yn-1-yl)-6-methyl-1,2-dithiine	Edaphobaculum	-0.804195804195804	0.00274613530473304	Group	**	0.014562126925405
[truncated: 8,001 more rows]
